# Supplementary material for: A multi-year data set on aerosol-cloud-precipitation-meteorology interactions for marine stratocumulus clouds
Source: Sci Data. 2018 Feb 27;5:180026. doi: 10.1038/sdata.2018.26 (PMC5827690; doi:10.1038/sdata.2018.26)
Supplement: Supplementary file 1 [file sdata201826-isa1.zip]

Archive with 14 entries (14 files):
- i_Investigation.txt
- s_study_Sorooshian.txt
- a_navigational_Sorooshian.txt
- a_wind_Sorooshian.txt
- a_pressure_Sorooshian.txt
- a_temp_Sorooshian.txt
- a_cloud_Sorooshian.txt
- a_aerosol_Sorooshian.txt
- a_NO_Sorooshian.txt
- a_NO2_Sorooshian.txt
- a_O3_Sorooshian.txt
- a_CO_Sorooshian.txt
- a_CO2_Sorooshian.txt
- a_H2O_Sorooshian.txt
