# Supplementary material for: A multi-year data set on aerosol-cloud-precipitation-meteorology interactions for marine stratocumulus clouds
Source: Sci Data. 2018 Feb 27;5:180026. doi: 10.1038/sdata.2018.26 (PMC5827690; doi:10.1038/sdata.2018.26)
Supplement: Supplementary file 1 [file sdata201826-isa1.zip › i_Investigation.txt]

# Investigation File generated for Scientific Data with Investigation File Authoring Tool version 0.1.0 on 25/01/2018 - This metadata file is CC0
ONTOLOGY SOURCE REFERENCE
Term Source Name	GAZ	OBI	ERO	ENVO	CHEBI	CHMO	NCIT
Term Source File	http://data.bioontology.org/ontologies/GAZ	http://data.bioontology.org/ontologies/OBI	http://data.bioontology.org/ontologies/ERO	http://data.bioontology.org/ontologies/ENVO	http://data.bioontology.org/ontologies/CHEBI	http://data.bioontology.org/ontologies/CHMO	http://data.bioontology.org/ontologies/NCIT
Term Source Version	$Revision: 1.512 $	2014-08-18	2013-08-02		153	releases/2014-11-20	17.06d
Term Source Description	Gazetteer	Ontology for Biomedical Investigations	Eagle-I Research Resource Ontology	Environment Ontology	Chemical Entities of Biological Interest Ontology	Chemical Methods Ontology	National Cancer Institute Thesaurus
INVESTIGATION
Investigation Identifier
Investigation Title
Investigation Description
Investigation Submission Date
Investigation Public Release Date
INVESTIGATION PUBLICATIONS
Investigation PubMed ID
Investigation Publication DOI
Investigation Publication Author List
Investigation Publication Title
Investigation Publication Status
Investigation Publication Status Term Accession Number
Investigation Publication Status Term Source REF
INVESTIGATION CONTACTS
Investigation Person Last Name
Investigation Person Mid Initials
Investigation Person First Name
Investigation Person Address
Investigation Person Phone
Investigation Person Fax
Investigation Person Email
Investigation Person Affiliation
Investigation Person Roles
Investigation Person Roles Term Accession Number
Investigation Person Roles Term Source REF
STUDY
Study Identifier	10.1038/sdata.2018.26
Study Title	A multi-year data set on aerosol-cloud-precipitation-meteorology interactions for marine stratocumulus clouds
Study Submission Date	19/07/2017
Study Public Release Date	27/02/2018
Study Description	http://www.nature.com/articles/sdata201826#abstract
Study File Name	s_study_Sorooshian.txt
Comment[Subject Keywords]	///;///;//
Comment[Manuscript Licence]	CC BY-4.0
Comment[Experimental Metadata Licence]	CC0
Comment[Supplementary Information File Name]	
Comment[Supplementary Information File Type]	x-zip-compressed
Comment[Supplementary Information File URL]	http://www.nature.com/articles/sdata201826#supplementary-information
Comment[Data Repository]	figshare
Comment[Data Record Accession]	doi:10.6084/m9.figshare.5099983
Comment[Data Record URI]	http://doi.org/10.6084/m9.figshare.5099983
STUDY DESIGN DESCRIPTORS
Study Design Type	time series design	data integration objective	observation design
Study Design Type Term Accession Number	OBI:0500020	ERO:0100092	OBI:0300311
Study Design Type Term Source REF	OBI	ERO	OBI
STUDY PUBLICATIONS
Study PubMed ID	""	""	""	""	""
Study Publication DOI	doi:10.1175/Bams-D-12-00015.1	doi:10.1175/Jas-D-15-0137.1	doi:10.1002/2016jd025695	doi:10.1002/2016jd026019	doi:10.1021/es4012383
Study Publication Author List	""	""	""	""	""
Study Publication Title	""	""	""	""	""
Study Publication Status	published	published	published	published	published
Study Publication Status Term Accession Number					
Study Publication Status Term Source REF					
STUDY FACTORS
Study Factor Name	flight start and end
Study Factor Type	temporal_interval
Study Factor Type Term Accession Number	http://www.ifomis.org/bfo/1.1/span#TemporalInterval
Study Factor Type Term Source REF	ERO
STUDY ASSAYS
Study Assay Measurement Type	navigation data	atmospheric wind	pressure of air	temperature of air	cloud	particulate matter	nitric oxide	nitrogen dioxide	ozone	carbon monoxide	carbon dioxide	atmospheric water vapour
Study Assay Measurement Type Term Accession Number	""	ENVO:01000793	ENVO:09200011	ENVO:09200001	ENVO:01000760	ENVO:01000060	CHEBI:16480	CHEBI:33101	CHEBI:25812	CHEBI:17245	CHEBI:16526	ENVO:01000268
Study Assay Measurement Type Term Source REF	""	ENVO	ENVO	ENVO	ENVO	ENVO	CHEBI	CHEBI	CHEBI	CHEBI	CHEBI	ENVO
Study Assay Technology Type	GPS navigation system	data acquisition system	data acquisition system	data acquisition system	spectrometer	Particle Count and Size Analyzer	data acquisition system	data acquisition system	data acquisition system	data acquisition system	data acquisition system	data acquisition system
Study Assay Technology Type Term Accession Number	ERO:0001410	ERO:0000948	ERO:0000948	ERO:0000948	CHMO:0001234	NCIT:C62330	ERO:0000948	ERO:0000948	ERO:0000948	ERO:0000948	ERO:0000948	ERO:0000948
Study Assay Technology Type Term Source REF	ERO	ERO	ERO	ERO	CHMO	NCIT	ERO	ERO	ERO	ERO	ERO	ERO
Study Assay Technology Platform	""	""	""	""	""	""	""	""	""	""	""	""
Study Assay File Name	a_navigational_Sorooshian.txt	a_wind_Sorooshian.txt	a_pressure_Sorooshian.txt	a_temp_Sorooshian.txt	a_cloud_Sorooshian.txt	a_aerosol_Sorooshian.txt	a_NO_Sorooshian.txt	a_NO2_Sorooshian.txt	a_O3_Sorooshian.txt	a_CO_Sorooshian.txt	a_CO2_Sorooshian.txt	a_H2O_Sorooshian.txt
STUDY PROTOCOLS
Study Protocol Name	Flight Strategies	Navigational/Meteorological	Cloud Measurements	Aerosol Measurements	Gas-Phase Measurements	Platform and Campaigns
Study Protocol Type	selection	data collection method	data collection method	data collection method	data collection method	protocol
Study Protocol Type Term Accession Number	OBI:0001928	ERO:0001932	ERO:0001932	ERO:0001932	ERO:0001932	OBI:0000272
Study Protocol Type Term Source REF	OBI	ERO	ERO	ERO	ERO	OBI
Study Protocol Description						
Study Protocol URI	""	""	""	""	""	""
Study Protocol Version						
Study Protocol Parameters Name	""	""	""	""	""	""
Study Protocol Parameters Name Term Accession Number	""	""	""	""	""	""
Study Protocol Parameters Name Term Source REF	""	""	""	""	""	""
Study Protocol Components Name	""	""	""	""	""	""
Study Protocol Components Type	""	""	""	""	""	""
Study Protocol Components Type Term Accession Number	""	""	""	""	""	""
Study Protocol Components Type Term Source REF	""	""	""	""	""	""
STUDY CONTACTS
Study Person Last Name	Sorooshian	MacDonald	Dadashazar	Bates	Coggon	Craven	Crosbie	Hersey	Hodas	Lin	Negrón Marty	Maudlin	Metcalf	Murphy	Padró	Prabhakar	Rissman	Shingler	Varutbangkul	Wang	Woods	Chuang	Nenes	Jonsson	Flagan	Seinfeld
Study Person First Name	Armin	Alexander B.	Hossein	Kelvin H.	Matthew M.	Jill S.	Ewan	Scott P.	Natasha	Jack J.	Arnaldo	Lindsay C.	Andrew R.	Shane M.	Luz T.	Gouri	Tracey A.	Taylor	Varuntida	Zhen	Roy K.	Patrick Y.	Athanasios	Haflidi H.	Richard C.	John H.
Study Person Mid Initials																										
Study Person Email	armin@email.arizona.edu	""	""	""	""	""	""	""	""	""	""	""	""	""	""	""	""	""	""	""	""	""	""	""	""	""
Study Person Phone																										
Study Person Fax																										
Study Person Address																										
Study Person Affiliation	Department of Chemical and Environmental Engineering, University of Arizona, Tucson, Arizona  85721, USA.	Department of Chemical and Environmental Engineering, University of Arizona, Tucson, Arizona  85721, USA.	Department of Chemical and Environmental Engineering, University of Arizona, Tucson, Arizona  85721, USA.	Division of Geological and Planetary Sciences, California Institute of Technology, Pasadena, California 91125, USA.	Cooperative Institute for Research in Environmental Science and National Oceanic and Atmospheric Administration, Boulder, Colorado 80305, USA.	Division of Chemistry and Chemical Engineering, California Institute of Technology, Pasadena, California 91125, USA.	Chemistry and Dynamics Branch, National Aeronautics and Space Administration Langley Research Center, Hampton, Virginia 23681, USA.	Franklin W. Olin College of Engineering, Needham, Massachusetts 02492, USA.	Division of Chemistry and Chemical Engineering, California Institute of Technology, Pasadena, California 91125, USA.	School of Earth and Atmospheric Sciences, Georgia Institute of Technology, Atlanta, Georgia 30332, USA.	School of Chemical and Biomolecular Engineering, Georgia Institute of Technology, Atlanta, Georgia 30332, USA.	Department of Marine, Earth, and Atmospheric Sciences, North Carolina State University, Raleigh, North Carolina 27695, USA.	Environmental Engineering and Earth Sciences, Clemson University, Clemson, South Carolina 29625, USA.	Department of Atmospheric Science, University of Wyoming, Laramie, Wyoming 82071, USA.	School of Chemical and Biomolecular Engineering, Georgia Institute of Technology, Atlanta, Georgia 30332, USA.	Civil and Environmental Engineering Department, University of California-Davis, Davis, California 95616, USA.	Division of Chemistry and Chemical Engineering, California Institute of Technology, Pasadena, California 91125, USA.	Chemistry and Dynamics Branch, National Aeronautics and Space Administration Langley Research Center, Hampton, Virginia 23681, USA.	Division of Chemistry and Chemical Engineering, California Institute of Technology, Pasadena, California 91125, USA.	Department of Chemical and Environmental Engineering, University of Arizona, Tucson, Arizona  85721, USA.	Naval Postgraduate School, Monterey, California 93943, USA.	Earth and Planetary Sciences, University of California-Santa Cruz, Santa Cruz, California 95064, USA.	School of Earth and Atmospheric Sciences, Georgia Institute of Technology, Atlanta, Georgia 30332, USA.	Naval Postgraduate School, Monterey, California 93943, USA.	Division of Chemistry and Chemical Engineering, California Institute of Technology, Pasadena, California 91125, USA.	Division of Chemistry and Chemical Engineering, California Institute of Technology, Pasadena, California 91125, USA.
Study Person Roles																										
Study Person Roles Term Accession Number																										
Study Person Roles Term Source REF																										
Comment[Study Person ORCID]	0000-0002-2243-2264			0000-0001-7544-9580						0000-0002-4453-1263			0000-0003-0385-1356												0000-0001-5690-770X	
Comment[Funder]																										
Comment[FundRef ID]																										
Comment[Funder Term Source REF]																										
Comment[Grant Identifier]																										
