# Supplementary material for: A multi-year data set on aerosol-cloud-precipitation-meteorology interactions for marine stratocumulus clouds
Source: Sci Data. 2018 Feb 27;5:180026. doi: 10.1038/sdata.2018.26 (PMC5827690; doi:10.1038/sdata.2018.26)
Supplement: Supplementary file 1 [file sdata201826-isa1.zip › s_study_Sorooshian.txt]

Source Name	Characteristics[geographical location]	Term Source REF	Term Accession Number	Characteristics[environment type]	Term Source REF	Term Accession Number	Protocol REF	Protocol REF	Comment[flight date]	Comment[take off time UTC]	Comment[landing time UTC]	Sample Name	Factor Value[flight start and end]
Marine Stratus/Stratocumulus Experiment 1	North East Pacific Ocean	GAZ	GAZ:00013765	atmosphere	ENVO	ENVO:01000267	Platform and Campaigns	Flight Strategies	2005-07-02	20:10:35	22:47:03	MASE I_flight 1	2005-07-02T20:10:35Z/2005-07-02T22:47:03Z
Marine Stratus/Stratocumulus Experiment 1	North East Pacific Ocean	GAZ	GAZ:00013765	atmosphere	ENVO	ENVO:01000267	Platform and Campaigns	Flight Strategies	2005-07-03	17:03:24	20:18:10	MASE I_flight 2	2005-07-03T17:03:24Z/2005-07-03T20:18:10Z
Marine Stratus/Stratocumulus Experiment 1	North East Pacific Ocean	GAZ	GAZ:00013765	atmosphere	ENVO	ENVO:01000267	Platform and Campaigns	Flight Strategies	2005-07-05	16:57:09	21:00:00	MASE I_flight 3	2005-07-05T16:57:09Z/2005-07-05T21:00:00Z
Marine Stratus/Stratocumulus Experiment 1	North East Pacific Ocean	GAZ	GAZ:00013765	atmosphere	ENVO	ENVO:01000267	Platform and Campaigns	Flight Strategies	2005-07-06	17:03:06	19:53:35	MASE I_flight 4	2005-07-06T17:03:06Z/2005-07-06T19:53:35Z
Marine Stratus/Stratocumulus Experiment 1	North East Pacific Ocean	GAZ	GAZ:00013765	atmosphere	ENVO	ENVO:01000267	Platform and Campaigns	Flight Strategies	2005-07-08	16:59:14	21:00:02	MASE I_flight 5	2005-07-08T16:59:14Z/2005-07-08T21:00:02Z
Marine Stratus/Stratocumulus Experiment 1	North East Pacific Ocean	GAZ	GAZ:00013765	atmosphere	ENVO	ENVO:01000267	Platform and Campaigns	Flight Strategies	2005-07-09	17:01:38	20:53:00	MASE I_flight 6	2005-07-09T17:01:38Z/2005-07-09T20:53:00Z
Marine Stratus/Stratocumulus Experiment 1	North East Pacific Ocean	GAZ	GAZ:00013765	atmosphere	ENVO	ENVO:01000267	Platform and Campaigns	Flight Strategies	2005-07-10	17:01:17	21:18:00	MASE I_flight 7	2005-07-10T17:01:17Z/2005-07-10T21:18:00Z
Marine Stratus/Stratocumulus Experiment 1	North East Pacific Ocean	GAZ	GAZ:00013765	atmosphere	ENVO	ENVO:01000267	Platform and Campaigns	Flight Strategies	2005-07-11	18:59:49	22:50:00	MASE I_flight 8	2005-07-11T18:59:49Z/2005-07-11T22:50:00Z
Marine Stratus/Stratocumulus Experiment 1	North East Pacific Ocean	GAZ	GAZ:00013765	atmosphere	ENVO	ENVO:01000267	Platform and Campaigns	Flight Strategies	2005-07-13	17:19:26	20:50:00	MASE I_flight 9	2005-07-13T17:19:26Z/2005-07-13T20:50:00Z
Marine Stratus/Stratocumulus Experiment 1	North East Pacific Ocean	GAZ	GAZ:00013765	atmosphere	ENVO	ENVO:01000267	Platform and Campaigns	Flight Strategies	2005-07-14	17:32:20	21:17:00	MASE I_flight 10	2005-07-14T17:32:20Z/2005-07-14T21:17:00Z
Marine Stratus/Stratocumulus Experiment 1	North East Pacific Ocean	GAZ	GAZ:00013765	atmosphere	ENVO	ENVO:01000267	Platform and Campaigns	Flight Strategies	2005-07-15	17:16:14	21:25:00	MASE I_flight 11	2005-07-15T17:16:14Z/2005-07-15T21:25:00Z
Marine Stratus/Stratocumulus Experiment 1	North East Pacific Ocean	GAZ	GAZ:00013765	atmosphere	ENVO	ENVO:01000267	Platform and Campaigns	Flight Strategies	2005-07-16	17:23:28	21:50:00	MASE I_flight 12	2005-07-16T17:23:28Z/2005-07-16T21:50:00Z
Marine Stratus/Stratocumulus Experiment 1	North East Pacific Ocean	GAZ	GAZ:00013765	atmosphere	ENVO	ENVO:01000267	Platform and Campaigns	Flight Strategies	2005-07-17	17:01:56	21:22:00	MASE I_flight 13	2005-07-17T17:01:56Z/2005-07-17T21:22:00Z
Marine Stratus/Stratocumulus Experiment 2	North East Pacific Ocean	GAZ	GAZ:00013765	atmosphere	ENVO	ENVO:01000267	Platform and Campaigns	Flight Strategies	2007-07-10	20:49:54	00:46:36	MASE II_flight 1	2007-07-10T20:49:54Z/2007-07-10T00:46:36Z
Marine Stratus/Stratocumulus Experiment 2	North East Pacific Ocean	GAZ	GAZ:00013765	atmosphere	ENVO	ENVO:01000267	Platform and Campaigns	Flight Strategies	2007-07-11	16:59:05	21:25:30	MASE II_flight 2	2007-07-11T16:59:05Z/2007-07-11T21:25:30Z
Marine Stratus/Stratocumulus Experiment 2	North East Pacific Ocean	GAZ	GAZ:00013765	atmosphere	ENVO	ENVO:01000267	Platform and Campaigns	Flight Strategies	2007-07-12	18:00:20	22:12:58	MASE II_flight 3	2007-07-12T18:00:20Z/2007-07-12T22:12:58Z
Marine Stratus/Stratocumulus Experiment 2	North East Pacific Ocean	GAZ	GAZ:00013765	atmosphere	ENVO	ENVO:01000267	Platform and Campaigns	Flight Strategies	2007-07-14	17:21:30	21:21:03	MASE II_flight 4	2007-07-14T17:21:30Z/2007-07-14T21:21:03Z
Marine Stratus/Stratocumulus Experiment 2	North East Pacific Ocean	GAZ	GAZ:00013765	atmosphere	ENVO	ENVO:01000267	Platform and Campaigns	Flight Strategies	2007-07-15	18:28:04	21:30:24	MASE II_flight 5	2007-07-15T18:28:04Z/2007-07-15T21:30:24Z
Marine Stratus/Stratocumulus Experiment 2	North East Pacific Ocean	GAZ	GAZ:00013765	atmosphere	ENVO	ENVO:01000267	Platform and Campaigns	Flight Strategies	2007-07-16	20:28:30	00:50:34	MASE II_flight 6	2007-07-16T20:28:30Z/2007-07-16T00:50:34Z
Marine Stratus/Stratocumulus Experiment 2	North East Pacific Ocean	GAZ	GAZ:00013765	atmosphere	ENVO	ENVO:01000267	Platform and Campaigns	Flight Strategies	2007-07-21	16:30:47	21:02:44	MASE II_flight 7	2007-07-21T16:30:47Z/2007-07-21T21:02:44Z
Marine Stratus/Stratocumulus Experiment 2	North East Pacific Ocean	GAZ	GAZ:00013765	atmosphere	ENVO	ENVO:01000267	Platform and Campaigns	Flight Strategies	2007-07-22	16:01:18	20:29:48	MASE II_flight 8	2007-07-22T16:01:18Z/2007-07-22T20:29:48Z
Marine Stratus/Stratocumulus Experiment 2	North East Pacific Ocean	GAZ	GAZ:00013765	atmosphere	ENVO	ENVO:01000267	Platform and Campaigns	Flight Strategies	2007-07-23	15:30:14	20:00:15	MASE II_flight 9	2007-07-23T15:30:14Z/2007-07-23T20:00:15Z
Marine Stratus/Stratocumulus Experiment 2	North East Pacific Ocean	GAZ	GAZ:00013765	atmosphere	ENVO	ENVO:01000267	Platform and Campaigns	Flight Strategies	2007-07-24	15:58:34	20:22:00	MASE II_flight 10	2007-07-24T15:58:34Z/2007-07-24T20:22:00Z
Marine Stratus/Stratocumulus Experiment 2	North East Pacific Ocean	GAZ	GAZ:00013765	atmosphere	ENVO	ENVO:01000267	Platform and Campaigns	Flight Strategies	2007-07-25	16:26:44	20:50:04	MASE II_flight 11	2007-07-25T16:26:44Z/2007-07-25T20:50:04Z
Marine Stratus/Stratocumulus Experiment 2	North East Pacific Ocean	GAZ	GAZ:00013765	atmosphere	ENVO	ENVO:01000267	Platform and Campaigns	Flight Strategies	2007-07-26	15:27:43	19:55:19	MASE II_flight 12	2007-07-26T15:27:43Z/2007-07-26T19:55:19Z
Marine Stratus/Stratocumulus Experiment 2	North East Pacific Ocean	GAZ	GAZ:00013765	atmosphere	ENVO	ENVO:01000267	Platform and Campaigns	Flight Strategies	2007-07-28	15:49:26	20:14:44	MASE II_flight 13	2007-07-28T15:49:26Z/2007-07-28T20:14:44Z
Marine Stratus/Stratocumulus Experiment 2	North East Pacific Ocean	GAZ	GAZ:00013765	atmosphere	ENVO	ENVO:01000267	Platform and Campaigns	Flight Strategies	2007-07-29	15:28:08	19:43:28	MASE II_flight 14	2007-07-29T15:28:08Z/2007-07-29T19:43:28Z
Marine Stratus/Stratocumulus Experiment 2	North East Pacific Ocean	GAZ	GAZ:00013765	atmosphere	ENVO	ENVO:01000267	Platform and Campaigns	Flight Strategies	2007-07-30	18:00:30	21:56:24	MASE II_flight 15	2007-07-30T18:00:30Z/2007-07-30T21:56:24Z
Marine Stratus/Stratocumulus Experiment 2	North East Pacific Ocean	GAZ	GAZ:00013765	atmosphere	ENVO	ENVO:01000267	Platform and Campaigns	Flight Strategies	2007-07-31	15:29:11	19:56:49	MASE II_flight 16	2007-07-31T15:29:11Z/2007-07-31T19:56:49Z
Eastern Pacific Emitted Aerosol Cloud Experiment	North East Pacific Ocean	GAZ	GAZ:00013765	atmosphere	ENVO	ENVO:01000267	Platform and Campaigns	Flight Strategies	2011-07-08	20:55:30	23:56:47	E-PEACE_flight 1	2011-07-08T20:55:30Z/2011-07-08T23:56:47Z
Eastern Pacific Emitted Aerosol Cloud Experiment	North East Pacific Ocean	GAZ	GAZ:00013765	atmosphere	ENVO	ENVO:01000267	Platform and Campaigns	Flight Strategies	2011-07-09	16:53:18	21:03:48	E-PEACE_flight 2	2011-07-09T16:53:18Z/2011-07-09T21:03:48Z
Eastern Pacific Emitted Aerosol Cloud Experiment	North East Pacific Ocean	GAZ	GAZ:00013765	atmosphere	ENVO	ENVO:01000267	Platform and Campaigns	Flight Strategies	2011-07-13	16:11:43	20:31:00	E-PEACE_flight 3	2011-07-13T16:11:43Z/2011-07-13T20:31:00Z
Eastern Pacific Emitted Aerosol Cloud Experiment	North East Pacific Ocean	GAZ	GAZ:00013765	atmosphere	ENVO	ENVO:01000267	Platform and Campaigns	Flight Strategies	2011-07-14	16:06:33	20:06:00	E-PEACE_flight 4	2011-07-14T16:06:33Z/2011-07-14T20:06:00Z
Eastern Pacific Emitted Aerosol Cloud Experiment	North East Pacific Ocean	GAZ	GAZ:00013765	atmosphere	ENVO	ENVO:01000267	Platform and Campaigns	Flight Strategies	2011-07-15	16:06:20	19:59:39	E-PEACE_flight 5	2011-07-15T16:06:20Z/2011-07-15T19:59:39Z
Eastern Pacific Emitted Aerosol Cloud Experiment	North East Pacific Ocean	GAZ	GAZ:00013765	atmosphere	ENVO	ENVO:01000267	Platform and Campaigns	Flight Strategies	2011-07-16	16:04:54	20:16:24	E-PEACE_flight 6	2011-07-16T16:04:54Z/2011-07-16T20:16:24Z
Eastern Pacific Emitted Aerosol Cloud Experiment	North East Pacific Ocean	GAZ	GAZ:00013765	atmosphere	ENVO	ENVO:01000267	Platform and Campaigns	Flight Strategies	2011-07-17	16:07:44	20:09:06	E-PEACE_flight 7	2011-07-17T16:07:44Z/2011-07-17T20:09:06Z
Eastern Pacific Emitted Aerosol Cloud Experiment	North East Pacific Ocean	GAZ	GAZ:00013765	atmosphere	ENVO	ENVO:01000267	Platform and Campaigns	Flight Strategies	2011-07-19	16:05:40	20:11:38	E-PEACE_flight 8	2011-07-19T16:05:40Z/2011-07-19T20:11:38Z
Eastern Pacific Emitted Aerosol Cloud Experiment	North East Pacific Ocean	GAZ	GAZ:00013765	atmosphere	ENVO	ENVO:01000267	Platform and Campaigns	Flight Strategies	2011-07-21	16:05:41	20:17:03	E-PEACE_flight 9	2011-07-21T16:05:41Z/2011-07-21T20:17:03Z
Eastern Pacific Emitted Aerosol Cloud Experiment	North East Pacific Ocean	GAZ	GAZ:00013765	atmosphere	ENVO	ENVO:01000267	Platform and Campaigns	Flight Strategies	2011-07-22	16:04:00	20:19:19	E-PEACE_flight 10	2011-07-22T16:04:00Z/2011-07-22T20:19:19Z
Eastern Pacific Emitted Aerosol Cloud Experiment	North East Pacific Ocean	GAZ	GAZ:00013765	atmosphere	ENVO	ENVO:01000267	Platform and Campaigns	Flight Strategies	2011-07-23	16:03:11	20:08:41	E-PEACE_flight 11	2011-07-23T16:03:11Z/2011-07-23T20:08:41Z
Eastern Pacific Emitted Aerosol Cloud Experiment	North East Pacific Ocean	GAZ	GAZ:00013765	atmosphere	ENVO	ENVO:01000267	Platform and Campaigns	Flight Strategies	2011-07-24	16:01:13	20:08:20	E-PEACE_flight 12	2011-07-24T16:01:13Z/2011-07-24T20:08:20Z
Eastern Pacific Emitted Aerosol Cloud Experiment	North East Pacific Ocean	GAZ	GAZ:00013765	atmosphere	ENVO	ENVO:01000267	Platform and Campaigns	Flight Strategies	2011-07-26	16:03:29	20:07:50	E-PEACE_flight 13	2011-07-26T16:03:29Z/2011-07-26T20:07:50Z
Eastern Pacific Emitted Aerosol Cloud Experiment	North East Pacific Ocean	GAZ	GAZ:00013765	atmosphere	ENVO	ENVO:01000267	Platform and Campaigns	Flight Strategies	2011-07-27	16:37:18	20:35:02	E-PEACE_flight 14	2011-07-27T16:37:18Z/2011-07-27T20:35:02Z
Eastern Pacific Emitted Aerosol Cloud Experiment	North East Pacific Ocean	GAZ	GAZ:00013765	atmosphere	ENVO	ENVO:01000267	Platform and Campaigns	Flight Strategies	2011-07-28	17:55:58	21:59:49	E-PEACE_flight 15	2011-07-28T17:55:58Z/2011-07-28T21:59:49Z
Eastern Pacific Emitted Aerosol Cloud Experiment	North East Pacific Ocean	GAZ	GAZ:00013765	atmosphere	ENVO	ENVO:01000267	Platform and Campaigns	Flight Strategies	2011-07-29	16:37:45	20:43:49	E-PEACE_flight 16	2011-07-29T16:37:45Z/2011-07-29T20:43:49Z
Eastern Pacific Emitted Aerosol Cloud Experiment	North East Pacific Ocean	GAZ	GAZ:00013765	atmosphere	ENVO	ENVO:01000267	Platform and Campaigns	Flight Strategies	2011-08-01	16:01:46	20:02:30	E-PEACE_flight 17	2011-08-01T16:01:46Z/2011-08-01T20:02:30Z
Eastern Pacific Emitted Aerosol Cloud Experiment	North East Pacific Ocean	GAZ	GAZ:00013765	atmosphere	ENVO	ENVO:01000267	Platform and Campaigns	Flight Strategies	2011-08-02	15:59:39	20:04:36	E-PEACE_flight 18	2011-08-02T15:59:39Z/2011-08-02T20:04:36Z
Eastern Pacific Emitted Aerosol Cloud Experiment	North East Pacific Ocean	GAZ	GAZ:00013765	atmosphere	ENVO	ENVO:01000267	Platform and Campaigns	Flight Strategies	2011-08-03	16:04:40	20:02:10	E-PEACE_flight 19	2011-08-03T16:04:40Z/2011-08-03T20:02:10Z
Eastern Pacific Emitted Aerosol Cloud Experiment	North East Pacific Ocean	GAZ	GAZ:00013765	atmosphere	ENVO	ENVO:01000267	Platform and Campaigns	Flight Strategies	2011-08-04	15:59:31	19:58:22	E-PEACE_flight 20	2011-08-04T15:59:31Z/2011-08-04T19:58:22Z
Eastern Pacific Emitted Aerosol Cloud Experiment	North East Pacific Ocean	GAZ	GAZ:00013765	atmosphere	ENVO	ENVO:01000267	Platform and Campaigns	Flight Strategies	2011-08-05	17:05:00	21:07:00	E-PEACE_flight 21	2011-08-05T17:05:00Z/2011-08-05T21:07:00Z
Eastern Pacific Emitted Aerosol Cloud Experiment	North East Pacific Ocean	GAZ	GAZ:00013765	atmosphere	ENVO	ENVO:01000267	Platform and Campaigns	Flight Strategies	2011-08-08	17:28:50	21:48:03	E-PEACE_flight 22	2011-08-08T17:28:50Z/2011-08-08T21:48:03Z
Eastern Pacific Emitted Aerosol Cloud Experiment	North East Pacific Ocean	GAZ	GAZ:00013765	atmosphere	ENVO	ENVO:01000267	Platform and Campaigns	Flight Strategies	2011-08-09	16:36:22	20:41:45	E-PEACE_flight 23	2011-08-09T16:36:22Z/2011-08-09T20:41:45Z
Eastern Pacific Emitted Aerosol Cloud Experiment	North East Pacific Ocean	GAZ	GAZ:00013765	atmosphere	ENVO	ENVO:01000267	Platform and Campaigns	Flight Strategies	2011-08-10	16:39:52	20:40:42	E-PEACE_flight 24	2011-08-10T16:39:52Z/2011-08-10T20:40:42Z
Eastern Pacific Emitted Aerosol Cloud Experiment	North East Pacific Ocean	GAZ	GAZ:00013765	atmosphere	ENVO	ENVO:01000267	Platform and Campaigns	Flight Strategies	2011-08-11	16:24:20	20:18:10	E-PEACE_flight 25	2011-08-11T16:24:20Z/2011-08-11T20:18:10Z
Eastern Pacific Emitted Aerosol Cloud Experiment	North East Pacific Ocean	GAZ	GAZ:00013765	atmosphere	ENVO	ENVO:01000267	Platform and Campaigns	Flight Strategies	2011-08-12	16:32:17	20:32:17	E-PEACE_flight 26	2011-08-12T16:32:17Z/2011-08-12T20:32:17Z
Eastern Pacific Emitted Aerosol Cloud Experiment	North East Pacific Ocean	GAZ	GAZ:00013765	atmosphere	ENVO	ENVO:01000267	Platform and Campaigns	Flight Strategies	2011-08-15	15:21:24	19:00:33	E-PEACE_flight 27a	2011-08-15T15:21:24Z/2011-08-15T19:00:33Z
Eastern Pacific Emitted Aerosol Cloud Experiment	North East Pacific Ocean	GAZ	GAZ:00013765	atmosphere	ENVO	ENVO:01000267	Platform and Campaigns	Flight Strategies	2011-08-15	20:01:13	22:46:42	E-PEACE_flight 27b	2011-08-15T20:01:13Z/2011-08-15T22:46:42Z
Eastern Pacific Emitted Aerosol Cloud Experiment	North East Pacific Ocean	GAZ	GAZ:00013765	atmosphere	ENVO	ENVO:01000267	Platform and Campaigns	Flight Strategies	2011-08-15	23:31:54	00:49:31	E-PEACE_flight 27c	2011-08-15T23:31:54Z/2011-08-15T00:49:31Z
Eastern Pacific Emitted Aerosol Cloud Experiment	North East Pacific Ocean	GAZ	GAZ:00013765	atmosphere	ENVO	ENVO:01000267	Platform and Campaigns	Flight Strategies	2011-08-16	15:58:01	17:46:10	E-PEACE_flight 28a	2011-08-16T15:58:01Z/2011-08-16T17:46:10Z
Eastern Pacific Emitted Aerosol Cloud Experiment	North East Pacific Ocean	GAZ	GAZ:00013765	atmosphere	ENVO	ENVO:01000267	Platform and Campaigns	Flight Strategies	2011-08-16	18:51:06	22:28:59	E-PEACE_flight 28b	2011-08-16T18:51:06Z/2011-08-16T22:28:59Z
Eastern Pacific Emitted Aerosol Cloud Experiment	North East Pacific Ocean	GAZ	GAZ:00013765	atmosphere	ENVO	ENVO:01000267	Platform and Campaigns	Flight Strategies	2011-08-16	23:11:03	00:32:30	E-PEACE_flight 28c	2011-08-16T23:11:03Z/2011-08-16T00:32:30Z
Eastern Pacific Emitted Aerosol Cloud Experiment	North East Pacific Ocean	GAZ	GAZ:00013765	atmosphere	ENVO	ENVO:01000267	Platform and Campaigns	Flight Strategies	2011-08-17	17:56:30	20:49:14	E-PEACE_flight 29a	2011-08-17T17:56:30Z/2011-08-17T20:49:14Z
Eastern Pacific Emitted Aerosol Cloud Experiment	North East Pacific Ocean	GAZ	GAZ:00013765	atmosphere	ENVO	ENVO:01000267	Platform and Campaigns	Flight Strategies	2011-08-17	21:34:34	01:17:51	E-PEACE_flight 29b	2011-08-17T21:34:34Z/2011-08-17T01:17:51Z
Eastern Pacific Emitted Aerosol Cloud Experiment	North East Pacific Ocean	GAZ	GAZ:00013765	atmosphere	ENVO	ENVO:01000267	Platform and Campaigns	Flight Strategies	2011-08-18	16:46:50	19:29:48	E-PEACE_flight 30a	2011-08-18T16:46:50Z/2011-08-18T19:29:48Z
Eastern Pacific Emitted Aerosol Cloud Experiment	North East Pacific Ocean	GAZ	GAZ:00013765	atmosphere	ENVO	ENVO:01000267	Platform and Campaigns	Flight Strategies	2011-08-18	20:15:32	21:35:49	E-PEACE_flight 30b	2011-08-18T20:15:32Z/2011-08-18T21:35:49Z
Nucleation in California Experiment	North East Pacific Ocean	GAZ	GAZ:00013765	atmosphere	ENVO	ENVO:01000267	Platform and Campaigns	Flight Strategies	2013-07-08	23:26:20	00:29:03	NiCE_flight 1	2013-07-08T23:26:20Z/2013-07-08T00:29:03Z
Nucleation in California Experiment	North East Pacific Ocean	GAZ	GAZ:00013765	atmosphere	ENVO	ENVO:01000267	Platform and Campaigns	Flight Strategies	2013-07-09	17:36:51	22:38:08	NiCE_flight 2	2013-07-09T17:36:51Z/2013-07-09T22:38:08Z
Nucleation in California Experiment	North East Pacific Ocean	GAZ	GAZ:00013765	atmosphere	ENVO	ENVO:01000267	Platform and Campaigns	Flight Strategies	2013-07-10	15:32:03	19:48:21	NiCE_flight 3	2013-07-10T15:32:03Z/2013-07-10T19:48:21Z
Nucleation in California Experiment	North East Pacific Ocean	GAZ	GAZ:00013765	atmosphere	ENVO	ENVO:01000267	Platform and Campaigns	Flight Strategies	2013-07-11	15:18:24	19:35:08	NiCE_flight 4	2013-07-11T15:18:24Z/2013-07-11T19:35:08Z
Nucleation in California Experiment	North East Pacific Ocean	GAZ	GAZ:00013765	atmosphere	ENVO	ENVO:01000267	Platform and Campaigns	Flight Strategies	2013-07-12	15:09:01	17:11:38	NiCE_flight 5a	2013-07-12T15:09:01Z/2013-07-12T17:11:38Z
Nucleation in California Experiment	North East Pacific Ocean	GAZ	GAZ:00013765	atmosphere	ENVO	ENVO:01000267	Platform and Campaigns	Flight Strategies	2013-07-12	18:02:41	21:24:01	NiCE_flight 5b	2013-07-12T18:02:41Z/2013-07-12T21:24:01Z
Nucleation in California Experiment	North East Pacific Ocean	GAZ	GAZ:00013765	atmosphere	ENVO	ENVO:01000267	Platform and Campaigns	Flight Strategies	2013-07-12	22:01:30	22:52:56	NiCE_flight 5c	2013-07-12T22:01:30Z/2013-07-12T22:52:56Z
Nucleation in California Experiment	North East Pacific Ocean	GAZ	GAZ:00013765	atmosphere	ENVO	ENVO:01000267	Platform and Campaigns	Flight Strategies	2013-07-15	17:04:04	21:10:07	NiCE_flight 6	2013-07-15T17:04:04Z/2013-07-15T21:10:07Z
Nucleation in California Experiment	North East Pacific Ocean	GAZ	GAZ:00013765	atmosphere	ENVO	ENVO:01000267	Platform and Campaigns	Flight Strategies	2013-07-16	17:11:59	21:29:14	NiCE_flight 7	2013-07-16T17:11:59Z/2013-07-16T21:29:14Z
Nucleation in California Experiment	North East Pacific Ocean	GAZ	GAZ:00013765	atmosphere	ENVO	ENVO:01000267	Platform and Campaigns	Flight Strategies	2013-07-17	14:57:25	19:41:54	NiCE_flight 8	2013-07-17T14:57:25Z/2013-07-17T19:41:54Z
Nucleation in California Experiment	North East Pacific Ocean	GAZ	GAZ:00013765	atmosphere	ENVO	ENVO:01000267	Platform and Campaigns	Flight Strategies	2013-07-18	17:08:19	21:12:22	NiCE_flight 9	2013-07-18T17:08:19Z/2013-07-18T21:12:22Z
Nucleation in California Experiment	North East Pacific Ocean	GAZ	GAZ:00013765	atmosphere	ENVO	ENVO:01000267	Platform and Campaigns	Flight Strategies	2013-07-19	16:11:29	19:21:06	NiCE_flight 10a	2013-07-19T16:11:29Z/2013-07-19T19:21:06Z
Nucleation in California Experiment	North East Pacific Ocean	GAZ	GAZ:00013765	atmosphere	ENVO	ENVO:01000267	Platform and Campaigns	Flight Strategies	2013-07-19	20:05:40	00:35:08	NiCE_flight 10b	2013-07-19T20:05:40Z/2013-07-19T00:35:08Z
Nucleation in California Experiment	North East Pacific Ocean	GAZ	GAZ:00013765	atmosphere	ENVO	ENVO:01000267	Platform and Campaigns	Flight Strategies	2013-07-19	01:08:57	02:27:20	NiCE_flight 10c	2013-07-19T01:08:57Z/2013-07-19T02:27:20Z
Nucleation in California Experiment	North East Pacific Ocean	GAZ	GAZ:00013765	atmosphere	ENVO	ENVO:01000267	Platform and Campaigns	Flight Strategies	2013-07-22	17:03:25	21:25:40	NiCE_flight 11	2013-07-22T17:03:25Z/2013-07-22T21:25:40Z
Nucleation in California Experiment	North East Pacific Ocean	GAZ	GAZ:00013765	atmosphere	ENVO	ENVO:01000267	Platform and Campaigns	Flight Strategies	2013-07-23	16:39:32	21:36:34	NiCE_flight 12	2013-07-23T16:39:32Z/2013-07-23T21:36:34Z
Nucleation in California Experiment	North East Pacific Ocean	GAZ	GAZ:00013765	atmosphere	ENVO	ENVO:01000267	Platform and Campaigns	Flight Strategies	2013-07-24	16:38:32	20:05:59	NiCE_flight 13	2013-07-24T16:38:32Z/2013-07-24T20:05:59Z
Nucleation in California Experiment	North East Pacific Ocean	GAZ	GAZ:00013765	atmosphere	ENVO	ENVO:01000267	Platform and Campaigns	Flight Strategies	2013-07-25	15:18:32	19:52:53	NiCE_flight 14	2013-07-25T15:18:32Z/2013-07-25T19:52:53Z
Nucleation in California Experiment	North East Pacific Ocean	GAZ	GAZ:00013765	atmosphere	ENVO	ENVO:01000267	Platform and Campaigns	Flight Strategies	2013-07-26	16:30:10	19:33:43	NiCE_flight 15a	2013-07-26T16:30:10Z/2013-07-26T19:33:43Z
Nucleation in California Experiment	North East Pacific Ocean	GAZ	GAZ:00013765	atmosphere	ENVO	ENVO:01000267	Platform and Campaigns	Flight Strategies	2013-07-26	20:44:48	00:27:25	NiCE_flight 15b	2013-07-26T20:44:48Z/2013-07-26T00:27:25Z
Nucleation in California Experiment	North East Pacific Ocean	GAZ	GAZ:00013765	atmosphere	ENVO	ENVO:01000267	Platform and Campaigns	Flight Strategies	2013-07-29	17:04:03	21:20:51	NiCE_flight 16	2013-07-29T17:04:03Z/2013-07-29T21:20:51Z
Nucleation in California Experiment	North East Pacific Ocean	GAZ	GAZ:00013765	atmosphere	ENVO	ENVO:01000267	Platform and Campaigns	Flight Strategies	2013-07-30	14:49:59	18:19:13	NiCE_flight 17a	2013-07-30T14:49:59Z/2013-07-30T18:19:13Z
Nucleation in California Experiment	North East Pacific Ocean	GAZ	GAZ:00013765	atmosphere	ENVO	ENVO:01000267	Platform and Campaigns	Flight Strategies	2013-07-30	19:21:00	22:29:59	NiCE_flight 17b	2013-07-30T19:21:00Z/2013-07-30T22:29:59Z
Nucleation in California Experiment	North East Pacific Ocean	GAZ	GAZ:00013765	atmosphere	ENVO	ENVO:01000267	Platform and Campaigns	Flight Strategies	2013-07-30	23:03:30	00:24:51	NiCE_flight 17c	2013-07-30T23:03:30Z/2013-07-30T00:24:51Z
Nucleation in California Experiment	North East Pacific Ocean	GAZ	GAZ:00013765	atmosphere	ENVO	ENVO:01000267	Platform and Campaigns	Flight Strategies	2013-07-31	14:56:20	19:18:58	NiCE_flight 18	2013-07-31T14:56:20Z/2013-07-31T19:18:58Z
Nucleation in California Experiment	North East Pacific Ocean	GAZ	GAZ:00013765	atmosphere	ENVO	ENVO:01000267	Platform and Campaigns	Flight Strategies	2013-08-01	17:15:48	21:32:05	NiCE_flight 19	2013-08-01T17:15:48Z/2013-08-01T21:32:05Z
Nucleation in California Experiment	North East Pacific Ocean	GAZ	GAZ:00013765	atmosphere	ENVO	ENVO:01000267	Platform and Campaigns	Flight Strategies	2013-08-02	14:43:39	17:44:24	NiCE_flight 20a	2013-08-02T14:43:39Z/2013-08-02T17:44:24Z
Nucleation in California Experiment	North East Pacific Ocean	GAZ	GAZ:00013765	atmosphere	ENVO	ENVO:01000267	Platform and Campaigns	Flight Strategies	2013-08-02	18:44:27	21:24:52	NiCE_flight 20b	2013-08-02T18:44:27Z/2013-08-02T21:24:52Z
Nucleation in California Experiment	North East Pacific Ocean	GAZ	GAZ:00013765	atmosphere	ENVO	ENVO:01000267	Platform and Campaigns	Flight Strategies	2013-08-02	22:07:14	23:45:07	NiCE_flight 20c	2013-08-02T22:07:14Z/2013-08-02T23:45:07Z
Nucleation in California Experiment	North East Pacific Ocean	GAZ	GAZ:00013765	atmosphere	ENVO	ENVO:01000267	Platform and Campaigns	Flight Strategies	2013-08-05	17:30:11	21:36:22	NiCE_flight 21	2013-08-05T17:30:11Z/2013-08-05T21:36:22Z
Nucleation in California Experiment	North East Pacific Ocean	GAZ	GAZ:00013765	atmosphere	ENVO	ENVO:01000267	Platform and Campaigns	Flight Strategies	2013-08-06	17:06:09	21:37:21	NiCE_flight 22	2013-08-06T17:06:09Z/2013-08-06T21:37:21Z
Nucleation in California Experiment	North East Pacific Ocean	GAZ	GAZ:00013765	atmosphere	ENVO	ENVO:01000267	Platform and Campaigns	Flight Strategies	2013-08-07	14:38:34	18:06:09	NiCE_flight 23a	2013-08-07T14:38:34Z/2013-08-07T18:06:09Z
Nucleation in California Experiment	North East Pacific Ocean	GAZ	GAZ:00013765	atmosphere	ENVO	ENVO:01000267	Platform and Campaigns	Flight Strategies	2013-08-07	19:22:21	23:55:01	NiCE_flight 23b	2013-08-07T19:22:21Z/2013-08-07T23:55:01Z
Biological and Oceanic Atmospheric Study	North East Pacific Ocean	GAZ	GAZ:00013765	atmosphere	ENVO	ENVO:01000267	Platform and Campaigns	Flight Strategies	2015-07-02	20:14:18	22:26:10	BOAS_flight 1	2015-07-02T20:14:18Z/2015-07-02T22:26:10Z
Biological and Oceanic Atmospheric Study	North East Pacific Ocean	GAZ	GAZ:00013765	atmosphere	ENVO	ENVO:01000267	Platform and Campaigns	Flight Strategies	2015-07-06	18:47:15	23:02:50	BOAS_flight 2	2015-07-06T18:47:15Z/2015-07-06T23:02:50Z
Biological and Oceanic Atmospheric Study	North East Pacific Ocean	GAZ	GAZ:00013765	atmosphere	ENVO	ENVO:01000267	Platform and Campaigns	Flight Strategies	2015-07-07	17:45:22	21:34:05	BOAS_flight 3	2015-07-07T17:45:22Z/2015-07-07T21:34:05Z
Biological and Oceanic Atmospheric Study	North East Pacific Ocean	GAZ	GAZ:00013765	atmosphere	ENVO	ENVO:01000267	Platform and Campaigns	Flight Strategies	2015-07-08	17:45:42	21:50:47	BOAS_flight 4	2015-07-08T17:45:42Z/2015-07-08T21:50:47Z
Biological and Oceanic Atmospheric Study	North East Pacific Ocean	GAZ	GAZ:00013765	atmosphere	ENVO	ENVO:01000267	Platform and Campaigns	Flight Strategies	2015-07-09	17:13:50	21:36:35	BOAS_flight 5	2015-07-09T17:13:50Z/2015-07-09T21:36:35Z
Biological and Oceanic Atmospheric Study	North East Pacific Ocean	GAZ	GAZ:00013765	atmosphere	ENVO	ENVO:01000267	Platform and Campaigns	Flight Strategies	2015-07-10	17:46:14	22:15:21	BOAS_flight 6	2015-07-10T17:46:14Z/2015-07-10T22:15:21Z
Biological and Oceanic Atmospheric Study	North East Pacific Ocean	GAZ	GAZ:00013765	atmosphere	ENVO	ENVO:01000267	Platform and Campaigns	Flight Strategies	2015-07-13	17:44:31	22:19:53	BOAS_flight 7	2015-07-13T17:44:31Z/2015-07-13T22:19:53Z
Biological and Oceanic Atmospheric Study	North East Pacific Ocean	GAZ	GAZ:00013765	atmosphere	ENVO	ENVO:01000267	Platform and Campaigns	Flight Strategies	2015-07-14	18:44:17	22:26:18	BOAS_flight 8	2015-07-14T18:44:17Z/2015-07-14T22:26:18Z
Biological and Oceanic Atmospheric Study	North East Pacific Ocean	GAZ	GAZ:00013765	atmosphere	ENVO	ENVO:01000267	Platform and Campaigns	Flight Strategies	2015-07-15	17:48:42	21:34:58	BOAS_flight 9	2015-07-15T17:48:42Z/2015-07-15T21:34:58Z
Biological and Oceanic Atmospheric Study	North East Pacific Ocean	GAZ	GAZ:00013765	atmosphere	ENVO	ENVO:01000267	Platform and Campaigns	Flight Strategies	2015-07-16	15:38:08	19:42:30	BOAS_flight 10a	2015-07-16T15:38:08Z/2015-07-16T19:42:30Z
Biological and Oceanic Atmospheric Study	North East Pacific Ocean	GAZ	GAZ:00013765	atmosphere	ENVO	ENVO:01000267	Platform and Campaigns	Flight Strategies	2015-07-16	21:25:27	00:09:42	BOAS_flight 10b	2015-07-16T21:25:27Z/2015-07-16T00:09:42Z
Biological and Oceanic Atmospheric Study	North East Pacific Ocean	GAZ	GAZ:00013765	atmosphere	ENVO	ENVO:01000267	Platform and Campaigns	Flight Strategies	2015-07-17	16:00:24	20:28:00	BOAS_flight 11a	2015-07-17T16:00:24Z/2015-07-17T20:28:00Z
Biological and Oceanic Atmospheric Study	North East Pacific Ocean	GAZ	GAZ:00013765	atmosphere	ENVO	ENVO:01000267	Platform and Campaigns	Flight Strategies	2015-07-17	21:38:57	01:06:22	BOAS_flight 11b	2015-07-17T21:38:57Z/2015-07-17T01:06:22Z
Biological and Oceanic Atmospheric Study	North East Pacific Ocean	GAZ	GAZ:00013765	atmosphere	ENVO	ENVO:01000267	Platform and Campaigns	Flight Strategies	2015-07-21	15:44:03	19:32:27	BOAS_flight 12a	2015-07-21T15:44:03Z/2015-07-21T19:32:27Z
Biological and Oceanic Atmospheric Study	North East Pacific Ocean	GAZ	GAZ:00013765	atmosphere	ENVO	ENVO:01000267	Platform and Campaigns	Flight Strategies	2015-07-21	20:14:40	22:59:10	BOAS_flight 12b	2015-07-21T20:14:40Z/2015-07-21T22:59:10Z
Biological and Oceanic Atmospheric Study	North East Pacific Ocean	GAZ	GAZ:00013765	atmosphere	ENVO	ENVO:01000267	Platform and Campaigns	Flight Strategies	2015-07-22	15:44:10	19:34:30	BOAS_flight 13a	2015-07-22T15:44:10Z/2015-07-22T19:34:30Z
Biological and Oceanic Atmospheric Study	North East Pacific Ocean	GAZ	GAZ:00013765	atmosphere	ENVO	ENVO:01000267	Platform and Campaigns	Flight Strategies	2015-07-22	20:09:55	00:06:25	BOAS_flight 13b	2015-07-22T20:09:55Z/2015-07-22T00:06:25Z
Biological and Oceanic Atmospheric Study	North East Pacific Ocean	GAZ	GAZ:00013765	atmosphere	ENVO	ENVO:01000267	Platform and Campaigns	Flight Strategies	2015-07-23	15:05:30	18:36:55	BOAS_flight 14a	2015-07-23T15:05:30Z/2015-07-23T18:36:55Z
Biological and Oceanic Atmospheric Study	North East Pacific Ocean	GAZ	GAZ:00013765	atmosphere	ENVO	ENVO:01000267	Platform and Campaigns	Flight Strategies	2015-07-23	19:07:39	22:21:42	BOAS_flight 14b	2015-07-23T19:07:39Z/2015-07-23T22:21:42Z
Biological and Oceanic Atmospheric Study	North East Pacific Ocean	GAZ	GAZ:00013765	atmosphere	ENVO	ENVO:01000267	Platform and Campaigns	Flight Strategies	2015-07-24	16:19:12	19:39:42	BOAS_flight 15	2015-07-24T16:19:12Z/2015-07-24T19:39:42Z
Fog and Stratocumulus Evolution Experiment	North East Pacific Ocean	GAZ	GAZ:00013765	atmosphere	ENVO	ENVO:01000267	Platform and Campaigns	Flight Strategies	2016-07-18	20:40:25	22:09:22	FASE_flight 1	2016-07-18T20:40:25Z/2016-07-18T22:09:22Z
Fog and Stratocumulus Evolution Experiment	North East Pacific Ocean	GAZ	GAZ:00013765	atmosphere	ENVO	ENVO:01000267	Platform and Campaigns	Flight Strategies	2016-07-22	15:23:28	20:31:29	FASE_flight 2	2016-07-22T15:23:28Z/2016-07-22T20:31:29Z
Fog and Stratocumulus Evolution Experiment	North East Pacific Ocean	GAZ	GAZ:00013765	atmosphere	ENVO	ENVO:01000267	Platform and Campaigns	Flight Strategies	2016-07-25	19:20:28	01:02:00	FASE_flight 3	2016-07-25T19:20:28Z/2016-07-25T01:02:00Z
Fog and Stratocumulus Evolution Experiment	North East Pacific Ocean	GAZ	GAZ:00013765	atmosphere	ENVO	ENVO:01000267	Platform and Campaigns	Flight Strategies	2016-07-26	17:19:02	21:49:04	FASE_flight 4	2016-07-26T17:19:02Z/2016-07-26T21:49:04Z
Fog and Stratocumulus Evolution Experiment	North East Pacific Ocean	GAZ	GAZ:00013765	atmosphere	ENVO	ENVO:01000267	Platform and Campaigns	Flight Strategies	2016-07-27	17:00:00	21:21:07	FASE_flight 5	2016-07-27T17:00:00Z/2016-07-27T21:21:07Z
Fog and Stratocumulus Evolution Experiment	North East Pacific Ocean	GAZ	GAZ:00013765	atmosphere	ENVO	ENVO:01000267	Platform and Campaigns	Flight Strategies	2016-07-29	15:45:20	16:41:50	FASE_flight 6A	2016-07-29T15:45:20Z/2016-07-29T16:41:50Z
Fog and Stratocumulus Evolution Experiment	North East Pacific Ocean	GAZ	GAZ:00013765	atmosphere	ENVO	ENVO:01000267	Platform and Campaigns	Flight Strategies	2016-07-29	17:31:30	21:38:40	FASE_flight 6B	2016-07-29T17:31:30Z/2016-07-29T21:38:40Z
Fog and Stratocumulus Evolution Experiment	North East Pacific Ocean	GAZ	GAZ:00013765	atmosphere	ENVO	ENVO:01000267	Platform and Campaigns	Flight Strategies	2016-07-29	22:49:10	02:16:04	FASE_flight 6C	2016-07-29T22:49:10Z/2016-07-29T02:16:04Z
Fog and Stratocumulus Evolution Experiment	North East Pacific Ocean	GAZ	GAZ:00013765	atmosphere	ENVO	ENVO:01000267	Platform and Campaigns	Flight Strategies	2016-08-01	17:16:32	18:13:50	FASE_flight 7A	2016-08-01T17:16:32Z/2016-08-01T18:13:50Z
Fog and Stratocumulus Evolution Experiment	North East Pacific Ocean	GAZ	GAZ:00013765	atmosphere	ENVO	ENVO:01000267	Platform and Campaigns	Flight Strategies	2016-08-01	19:13:26	23:23:00	FASE_flight 7B	2016-08-01T19:13:26Z/2016-08-01T23:23:00Z
Fog and Stratocumulus Evolution Experiment	North East Pacific Ocean	GAZ	GAZ:00013765	atmosphere	ENVO	ENVO:01000267	Platform and Campaigns	Flight Strategies	2016-08-02	18:01:34	22:53:40	FASE_flight 8	2016-08-02T18:01:34Z/2016-08-02T22:53:40Z
Fog and Stratocumulus Evolution Experiment	North East Pacific Ocean	GAZ	GAZ:00013765	atmosphere	ENVO	ENVO:01000267	Platform and Campaigns	Flight Strategies	2016-08-03	16:56:40	20:15:50	FASE_flight 9A	2016-08-03T16:56:40Z/2016-08-03T20:15:50Z
Fog and Stratocumulus Evolution Experiment	North East Pacific Ocean	GAZ	GAZ:00013765	atmosphere	ENVO	ENVO:01000267	Platform and Campaigns	Flight Strategies	2016-08-03	21:06:20	00:56:20	FASE_flight 9B	2016-08-03T21:06:20Z/2016-08-03T00:56:20Z
Fog and Stratocumulus Evolution Experiment	North East Pacific Ocean	GAZ	GAZ:00013765	atmosphere	ENVO	ENVO:01000267	Platform and Campaigns	Flight Strategies	2016-08-04	17:34:11	23:01:00	FASE_flight 10	2016-08-04T17:34:11Z/2016-08-04T23:01:00Z
Fog and Stratocumulus Evolution Experiment	North East Pacific Ocean	GAZ	GAZ:00013765	atmosphere	ENVO	ENVO:01000267	Platform and Campaigns	Flight Strategies	2016-08-05	16:18:04	19:34:59	FASE_flight 11	2016-08-05T16:18:04Z/2016-08-05T19:34:59Z
Fog and Stratocumulus Evolution Experiment	North East Pacific Ocean	GAZ	GAZ:00013765	atmosphere	ENVO	ENVO:01000267	Platform and Campaigns	Flight Strategies	2016-08-08	17:41:55	22:20:42	FASE_flight 12	2016-08-08T17:41:55Z/2016-08-08T22:20:42Z
Fog and Stratocumulus Evolution Experiment	North East Pacific Ocean	GAZ	GAZ:00013765	atmosphere	ENVO	ENVO:01000267	Platform and Campaigns	Flight Strategies	2016-08-09	17:14:35	21:06:00	FASE_flight 13	2016-08-09T17:14:35Z/2016-08-09T21:06:00Z
Fog and Stratocumulus Evolution Experiment	North East Pacific Ocean	GAZ	GAZ:00013765	atmosphere	ENVO	ENVO:01000267	Platform and Campaigns	Flight Strategies	2016-08-10	16:20:12	21:13:29	FASE_flight 14	2016-08-10T16:20:12Z/2016-08-10T21:13:29Z
Fog and Stratocumulus Evolution Experiment	North East Pacific Ocean	GAZ	GAZ:00013765	atmosphere	ENVO	ENVO:01000267	Platform and Campaigns	Flight Strategies	2016-08-11	16:12:35	19:31:50	FASE_flight 15A	2016-08-11T16:12:35Z/2016-08-11T19:31:50Z
Fog and Stratocumulus Evolution Experiment	North East Pacific Ocean	GAZ	GAZ:00013765	atmosphere	ENVO	ENVO:01000267	Platform and Campaigns	Flight Strategies	2016-08-11	20:35:40	00:18:00	FASE_flight 15B	2016-08-11T20:35:40Z/2016-08-11T00:18:00Z
Fog and Stratocumulus Evolution Experiment	North East Pacific Ocean	GAZ	GAZ:00013765	atmosphere	ENVO	ENVO:01000267	Platform and Campaigns	Flight Strategies	2016-08-12	17:37:50	21:02:42	FASE_flight 16	2016-08-12T17:37:50Z/2016-08-12T21:02:42Z
