# Supplementary material for: A multi-year data set on aerosol-cloud-precipitation-meteorology interactions for marine stratocumulus clouds
Source: Sci Data. 2018 Feb 27;5:180026. doi: 10.1038/sdata.2018.26 (PMC5827690; doi:10.1038/sdata.2018.26)
Supplement: Supplementary file 1 [file sdata201826-isa1.zip › a_cloud_Sorooshian.txt]

Sample Name	Protocol REF	Assay Name	Comment[type of measurement]	Raw Data File	Comment[Data Repository]	Comment[Data Record Accession]	Comment[Data Record URI]	Factor Value[flight start and end]
BOAS_flight 1	Cloud Measurements	CCN_BOAS_flight 1	Cloud condensation nuclei	BOAS_CCN_V2.csv	figshare	doi:10.6084/m9.figshare.5099983	http://doi.org/10.6084/m9.figshare.5099983	2015-07-02T20:14:18Z/2015-07-02T22:26:10Z
BOAS_flight 1	Cloud Measurements	FSSP_BOAS_flight 1	Forward Scattering Spectrometer Probe	BOAS_FSSP_V2.csv	figshare	doi:10.6084/m9.figshare.5099983	http://doi.org/10.6084/m9.figshare.5099983	2015-07-02T20:14:18Z/2015-07-02T22:26:10Z
BOAS_flight 1	Cloud Measurements	CloudWater_BOAS_flight 1	Cloud Water	BOAS_CloudWater_V2.csv	figshare	doi:10.6084/m9.figshare.5099983	http://doi.org/10.6084/m9.figshare.5099983	2015-07-02T20:14:18Z/2015-07-02T22:26:10Z
BOAS_flight 10a	Cloud Measurements	CCN_BOAS_flight 10a	Cloud condensation nuclei	BOAS_CCN_V2.csv	figshare	doi:10.6084/m9.figshare.5099983	http://doi.org/10.6084/m9.figshare.5099983	2015-07-16T15:38:08Z/2015-07-16T19:42:30Z
BOAS_flight 10a	Cloud Measurements	FSSP_BOAS_flight 10a	Forward Scattering Spectrometer Probe	BOAS_FSSP_V2.csv	figshare	doi:10.6084/m9.figshare.5099983	http://doi.org/10.6084/m9.figshare.5099983	2015-07-16T15:38:08Z/2015-07-16T19:42:30Z
BOAS_flight 10a	Cloud Measurements	CloudWater_BOAS_flight 10a	Cloud Water	BOAS_CloudWater_V2.csv	figshare	doi:10.6084/m9.figshare.5099983	http://doi.org/10.6084/m9.figshare.5099983	2015-07-16T15:38:08Z/2015-07-16T19:42:30Z
BOAS_flight 10b	Cloud Measurements	CCN_BOAS_flight 10b	Cloud condensation nuclei	BOAS_CCN_V2.csv	figshare	doi:10.6084/m9.figshare.5099983	http://doi.org/10.6084/m9.figshare.5099983	2015-07-16T21:25:27Z/2015-07-16T00:09:42Z
BOAS_flight 10b	Cloud Measurements	FSSP_BOAS_flight 10b	Forward Scattering Spectrometer Probe	BOAS_FSSP_V2.csv	figshare	doi:10.6084/m9.figshare.5099983	http://doi.org/10.6084/m9.figshare.5099983	2015-07-16T21:25:27Z/2015-07-16T00:09:42Z
BOAS_flight 10b	Cloud Measurements	CloudWater_BOAS_flight 10b	Cloud Water	BOAS_CloudWater_V2.csv	figshare	doi:10.6084/m9.figshare.5099983	http://doi.org/10.6084/m9.figshare.5099983	2015-07-16T21:25:27Z/2015-07-16T00:09:42Z
BOAS_flight 11a	Cloud Measurements	CCN_BOAS_flight 11a	Cloud condensation nuclei	BOAS_CCN_V2.csv	figshare	doi:10.6084/m9.figshare.5099983	http://doi.org/10.6084/m9.figshare.5099983	2015-07-17T16:00:24Z/2015-07-17T20:28:00Z
BOAS_flight 11a	Cloud Measurements	FSSP_BOAS_flight 11a	Forward Scattering Spectrometer Probe	BOAS_FSSP_V2.csv	figshare	doi:10.6084/m9.figshare.5099983	http://doi.org/10.6084/m9.figshare.5099983	2015-07-17T16:00:24Z/2015-07-17T20:28:00Z
BOAS_flight 11a	Cloud Measurements	CloudWater_BOAS_flight 11a	Cloud Water	BOAS_CloudWater_V2.csv	figshare	doi:10.6084/m9.figshare.5099983	http://doi.org/10.6084/m9.figshare.5099983	2015-07-17T16:00:24Z/2015-07-17T20:28:00Z
BOAS_flight 11b	Cloud Measurements	CCN_BOAS_flight 11b	Cloud condensation nuclei	BOAS_CCN_V2.csv	figshare	doi:10.6084/m9.figshare.5099983	http://doi.org/10.6084/m9.figshare.5099983	2015-07-17T21:38:57Z/2015-07-17T01:06:22Z
BOAS_flight 11b	Cloud Measurements	FSSP_BOAS_flight 11b	Forward Scattering Spectrometer Probe	BOAS_FSSP_V2.csv	figshare	doi:10.6084/m9.figshare.5099983	http://doi.org/10.6084/m9.figshare.5099983	2015-07-17T21:38:57Z/2015-07-17T01:06:22Z
BOAS_flight 11b	Cloud Measurements	CloudWater_BOAS_flight 11b	Cloud Water	BOAS_CloudWater_V2.csv	figshare	doi:10.6084/m9.figshare.5099983	http://doi.org/10.6084/m9.figshare.5099983	2015-07-17T21:38:57Z/2015-07-17T01:06:22Z
BOAS_flight 12a	Cloud Measurements	CCN_BOAS_flight 12a	Cloud condensation nuclei	BOAS_CCN_V2.csv	figshare	doi:10.6084/m9.figshare.5099983	http://doi.org/10.6084/m9.figshare.5099983	2015-07-21T15:44:03Z/2015-07-21T19:32:27Z
BOAS_flight 12a	Cloud Measurements	FSSP_BOAS_flight 12a	Forward Scattering Spectrometer Probe	BOAS_FSSP_V2.csv	figshare	doi:10.6084/m9.figshare.5099983	http://doi.org/10.6084/m9.figshare.5099983	2015-07-21T15:44:03Z/2015-07-21T19:32:27Z
BOAS_flight 12a	Cloud Measurements	CloudWater_BOAS_flight 12a	Cloud Water	BOAS_CloudWater_V2.csv	figshare	doi:10.6084/m9.figshare.5099983	http://doi.org/10.6084/m9.figshare.5099983	2015-07-21T15:44:03Z/2015-07-21T19:32:27Z
BOAS_flight 12b	Cloud Measurements	CCN_BOAS_flight 12b	Cloud condensation nuclei	BOAS_CCN_V2.csv	figshare	doi:10.6084/m9.figshare.5099983	http://doi.org/10.6084/m9.figshare.5099983	2015-07-21T20:14:40Z/2015-07-21T22:59:10Z
BOAS_flight 12b	Cloud Measurements	FSSP_BOAS_flight 12b	Forward Scattering Spectrometer Probe	BOAS_FSSP_V2.csv	figshare	doi:10.6084/m9.figshare.5099983	http://doi.org/10.6084/m9.figshare.5099983	2015-07-21T20:14:40Z/2015-07-21T22:59:10Z
BOAS_flight 12b	Cloud Measurements	CloudWater_BOAS_flight 12b	Cloud Water	BOAS_CloudWater_V2.csv	figshare	doi:10.6084/m9.figshare.5099983	http://doi.org/10.6084/m9.figshare.5099983	2015-07-21T20:14:40Z/2015-07-21T22:59:10Z
BOAS_flight 13a	Cloud Measurements	CCN_BOAS_flight 13a	Cloud condensation nuclei	BOAS_CCN_V2.csv	figshare	doi:10.6084/m9.figshare.5099983	http://doi.org/10.6084/m9.figshare.5099983	2015-07-22T15:44:10Z/2015-07-22T19:34:30Z
BOAS_flight 13a	Cloud Measurements	FSSP_BOAS_flight 13a	Forward Scattering Spectrometer Probe	BOAS_FSSP_V2.csv	figshare	doi:10.6084/m9.figshare.5099983	http://doi.org/10.6084/m9.figshare.5099983	2015-07-22T15:44:10Z/2015-07-22T19:34:30Z
BOAS_flight 13a	Cloud Measurements	CloudWater_BOAS_flight 13a	Cloud Water	BOAS_CloudWater_V2.csv	figshare	doi:10.6084/m9.figshare.5099983	http://doi.org/10.6084/m9.figshare.5099983	2015-07-22T15:44:10Z/2015-07-22T19:34:30Z
BOAS_flight 13b	Cloud Measurements	CCN_BOAS_flight 13b	Cloud condensation nuclei	BOAS_CCN_V2.csv	figshare	doi:10.6084/m9.figshare.5099983	http://doi.org/10.6084/m9.figshare.5099983	2015-07-22T20:09:55Z/2015-07-22T00:06:25Z
BOAS_flight 13b	Cloud Measurements	FSSP_BOAS_flight 13b	Forward Scattering Spectrometer Probe	BOAS_FSSP_V2.csv	figshare	doi:10.6084/m9.figshare.5099983	http://doi.org/10.6084/m9.figshare.5099983	2015-07-22T20:09:55Z/2015-07-22T00:06:25Z
BOAS_flight 13b	Cloud Measurements	CloudWater_BOAS_flight 13b	Cloud Water	BOAS_CloudWater_V2.csv	figshare	doi:10.6084/m9.figshare.5099983	http://doi.org/10.6084/m9.figshare.5099983	2015-07-22T20:09:55Z/2015-07-22T00:06:25Z
BOAS_flight 14a	Cloud Measurements	CCN_BOAS_flight 14a	Cloud condensation nuclei	BOAS_CCN_V2.csv	figshare	doi:10.6084/m9.figshare.5099983	http://doi.org/10.6084/m9.figshare.5099983	2015-07-23T15:05:30Z/2015-07-23T18:36:55Z
BOAS_flight 14a	Cloud Measurements	FSSP_BOAS_flight 14a	Forward Scattering Spectrometer Probe	BOAS_FSSP_V2.csv	figshare	doi:10.6084/m9.figshare.5099983	http://doi.org/10.6084/m9.figshare.5099983	2015-07-23T15:05:30Z/2015-07-23T18:36:55Z
BOAS_flight 14a	Cloud Measurements	CloudWater_BOAS_flight 14a	Cloud Water	BOAS_CloudWater_V2.csv	figshare	doi:10.6084/m9.figshare.5099983	http://doi.org/10.6084/m9.figshare.5099983	2015-07-23T15:05:30Z/2015-07-23T18:36:55Z
BOAS_flight 14b	Cloud Measurements	CCN_BOAS_flight 14b	Cloud condensation nuclei	BOAS_CCN_V2.csv	figshare	doi:10.6084/m9.figshare.5099983	http://doi.org/10.6084/m9.figshare.5099983	2015-07-23T19:07:39Z/2015-07-23T22:21:42Z
BOAS_flight 14b	Cloud Measurements	FSSP_BOAS_flight 14b	Forward Scattering Spectrometer Probe	BOAS_FSSP_V2.csv	figshare	doi:10.6084/m9.figshare.5099983	http://doi.org/10.6084/m9.figshare.5099983	2015-07-23T19:07:39Z/2015-07-23T22:21:42Z
BOAS_flight 14b	Cloud Measurements	CloudWater_BOAS_flight 14b	Cloud Water	BOAS_CloudWater_V2.csv	figshare	doi:10.6084/m9.figshare.5099983	http://doi.org/10.6084/m9.figshare.5099983	2015-07-23T19:07:39Z/2015-07-23T22:21:42Z
BOAS_flight 15	Cloud Measurements	CCN_BOAS_flight 15	Cloud condensation nuclei	BOAS_CCN_V2.csv	figshare	doi:10.6084/m9.figshare.5099983	http://doi.org/10.6084/m9.figshare.5099983	2015-07-24T16:19:12Z/2015-07-24T19:39:42Z
BOAS_flight 15	Cloud Measurements	FSSP_BOAS_flight 15	Forward Scattering Spectrometer Probe	BOAS_FSSP_V2.csv	figshare	doi:10.6084/m9.figshare.5099983	http://doi.org/10.6084/m9.figshare.5099983	2015-07-24T16:19:12Z/2015-07-24T19:39:42Z
BOAS_flight 15	Cloud Measurements	CloudWater_BOAS_flight 15	Cloud Water	BOAS_CloudWater_V2.csv	figshare	doi:10.6084/m9.figshare.5099983	http://doi.org/10.6084/m9.figshare.5099983	2015-07-24T16:19:12Z/2015-07-24T19:39:42Z
BOAS_flight 2	Cloud Measurements	CCN_BOAS_flight 2	Cloud condensation nuclei	BOAS_CCN_V2.csv	figshare	doi:10.6084/m9.figshare.5099983	http://doi.org/10.6084/m9.figshare.5099983	2015-07-06T18:47:15Z/2015-07-06T23:02:50Z
BOAS_flight 2	Cloud Measurements	FSSP_BOAS_flight 2	Forward Scattering Spectrometer Probe	BOAS_FSSP_V2.csv	figshare	doi:10.6084/m9.figshare.5099983	http://doi.org/10.6084/m9.figshare.5099983	2015-07-06T18:47:15Z/2015-07-06T23:02:50Z
BOAS_flight 2	Cloud Measurements	CloudWater_BOAS_flight 2	Cloud Water	BOAS_CloudWater_V2.csv	figshare	doi:10.6084/m9.figshare.5099983	http://doi.org/10.6084/m9.figshare.5099983	2015-07-06T18:47:15Z/2015-07-06T23:02:50Z
BOAS_flight 3	Cloud Measurements	CCN_BOAS_flight 3	Cloud condensation nuclei	BOAS_CCN_V2.csv	figshare	doi:10.6084/m9.figshare.5099983	http://doi.org/10.6084/m9.figshare.5099983	2015-07-07T17:45:22Z/2015-07-07T21:34:05Z
BOAS_flight 3	Cloud Measurements	FSSP_BOAS_flight 3	Forward Scattering Spectrometer Probe	BOAS_FSSP_V2.csv	figshare	doi:10.6084/m9.figshare.5099983	http://doi.org/10.6084/m9.figshare.5099983	2015-07-07T17:45:22Z/2015-07-07T21:34:05Z
BOAS_flight 3	Cloud Measurements	CloudWater_BOAS_flight 3	Cloud Water	BOAS_CloudWater_V2.csv	figshare	doi:10.6084/m9.figshare.5099983	http://doi.org/10.6084/m9.figshare.5099983	2015-07-07T17:45:22Z/2015-07-07T21:34:05Z
BOAS_flight 4	Cloud Measurements	CCN_BOAS_flight 4	Cloud condensation nuclei	BOAS_CCN_V2.csv	figshare	doi:10.6084/m9.figshare.5099983	http://doi.org/10.6084/m9.figshare.5099983	2015-07-08T17:45:42Z/2015-07-08T21:50:47Z
BOAS_flight 4	Cloud Measurements	FSSP_BOAS_flight 4	Forward Scattering Spectrometer Probe	BOAS_FSSP_V2.csv	figshare	doi:10.6084/m9.figshare.5099983	http://doi.org/10.6084/m9.figshare.5099983	2015-07-08T17:45:42Z/2015-07-08T21:50:47Z
BOAS_flight 4	Cloud Measurements	CloudWater_BOAS_flight 4	Cloud Water	BOAS_CloudWater_V2.csv	figshare	doi:10.6084/m9.figshare.5099983	http://doi.org/10.6084/m9.figshare.5099983	2015-07-08T17:45:42Z/2015-07-08T21:50:47Z
BOAS_flight 5	Cloud Measurements	CCN_BOAS_flight 5	Cloud condensation nuclei	BOAS_CCN_V2.csv	figshare	doi:10.6084/m9.figshare.5099983	http://doi.org/10.6084/m9.figshare.5099983	2015-07-09T17:13:50Z/2015-07-09T21:36:35Z
BOAS_flight 5	Cloud Measurements	FSSP_BOAS_flight 5	Forward Scattering Spectrometer Probe	BOAS_FSSP_V2.csv	figshare	doi:10.6084/m9.figshare.5099983	http://doi.org/10.6084/m9.figshare.5099983	2015-07-09T17:13:50Z/2015-07-09T21:36:35Z
BOAS_flight 5	Cloud Measurements	CloudWater_BOAS_flight 5	Cloud Water	BOAS_CloudWater_V2.csv	figshare	doi:10.6084/m9.figshare.5099983	http://doi.org/10.6084/m9.figshare.5099983	2015-07-09T17:13:50Z/2015-07-09T21:36:35Z
BOAS_flight 6	Cloud Measurements	CCN_BOAS_flight 6	Cloud condensation nuclei	BOAS_CCN_V2.csv	figshare	doi:10.6084/m9.figshare.5099983	http://doi.org/10.6084/m9.figshare.5099983	2015-07-10T17:46:14Z/2015-07-10T22:15:21Z
BOAS_flight 6	Cloud Measurements	FSSP_BOAS_flight 6	Forward Scattering Spectrometer Probe	BOAS_FSSP_V2.csv	figshare	doi:10.6084/m9.figshare.5099983	http://doi.org/10.6084/m9.figshare.5099983	2015-07-10T17:46:14Z/2015-07-10T22:15:21Z
BOAS_flight 6	Cloud Measurements	CloudWater_BOAS_flight 6	Cloud Water	BOAS_CloudWater_V2.csv	figshare	doi:10.6084/m9.figshare.5099983	http://doi.org/10.6084/m9.figshare.5099983	2015-07-10T17:46:14Z/2015-07-10T22:15:21Z
BOAS_flight 7	Cloud Measurements	CCN_BOAS_flight 7	Cloud condensation nuclei	BOAS_CCN_V2.csv	figshare	doi:10.6084/m9.figshare.5099983	http://doi.org/10.6084/m9.figshare.5099983	2015-07-13T17:44:31Z/2015-07-13T22:19:53Z
BOAS_flight 7	Cloud Measurements	FSSP_BOAS_flight 7	Forward Scattering Spectrometer Probe	BOAS_FSSP_V2.csv	figshare	doi:10.6084/m9.figshare.5099983	http://doi.org/10.6084/m9.figshare.5099983	2015-07-13T17:44:31Z/2015-07-13T22:19:53Z
BOAS_flight 7	Cloud Measurements	CloudWater_BOAS_flight 7	Cloud Water	BOAS_CloudWater_V2.csv	figshare	doi:10.6084/m9.figshare.5099983	http://doi.org/10.6084/m9.figshare.5099983	2015-07-13T17:44:31Z/2015-07-13T22:19:53Z
BOAS_flight 8	Cloud Measurements	CCN_BOAS_flight 8	Cloud condensation nuclei	BOAS_CCN_V2.csv	figshare	doi:10.6084/m9.figshare.5099983	http://doi.org/10.6084/m9.figshare.5099983	2015-07-14T18:44:17Z/2015-07-14T22:26:18Z
BOAS_flight 8	Cloud Measurements	FSSP_BOAS_flight 8	Forward Scattering Spectrometer Probe	BOAS_FSSP_V2.csv	figshare	doi:10.6084/m9.figshare.5099983	http://doi.org/10.6084/m9.figshare.5099983	2015-07-14T18:44:17Z/2015-07-14T22:26:18Z
BOAS_flight 8	Cloud Measurements	CloudWater_BOAS_flight 8	Cloud Water	BOAS_CloudWater_V2.csv	figshare	doi:10.6084/m9.figshare.5099983	http://doi.org/10.6084/m9.figshare.5099983	2015-07-14T18:44:17Z/2015-07-14T22:26:18Z
BOAS_flight 9	Cloud Measurements	CCN_BOAS_flight 9	Cloud condensation nuclei	BOAS_CCN_V2.csv	figshare	doi:10.6084/m9.figshare.5099983	http://doi.org/10.6084/m9.figshare.5099983	2015-07-15T17:48:42Z/2015-07-15T21:34:58Z
BOAS_flight 9	Cloud Measurements	FSSP_BOAS_flight 9	Forward Scattering Spectrometer Probe	BOAS_FSSP_V2.csv	figshare	doi:10.6084/m9.figshare.5099983	http://doi.org/10.6084/m9.figshare.5099983	2015-07-15T17:48:42Z/2015-07-15T21:34:58Z
BOAS_flight 9	Cloud Measurements	CloudWater_BOAS_flight 9	Cloud Water	BOAS_CloudWater_V2.csv	figshare	doi:10.6084/m9.figshare.5099983	http://doi.org/10.6084/m9.figshare.5099983	2015-07-15T17:48:42Z/2015-07-15T21:34:58Z
E-PEACE_flight 1	Cloud Measurements	CASF_E-PEACE_flight 1	Forward Cloud and Aerosol Spectrometer	E-PEACE_CASF_V2.csv	figshare	doi:10.6084/m9.figshare.5099983	http://doi.org/10.6084/m9.figshare.5099983	2011-07-08T20:55:30Z/2011-07-08T23:56:47Z
E-PEACE_flight 1	Cloud Measurements	CCN_E-PEACE_flight 1	Cloud condensation nuclei	E-PEACE_CCN_V2.csv	figshare	doi:10.6084/m9.figshare.5099983	http://doi.org/10.6084/m9.figshare.5099983	2011-07-08T20:55:30Z/2011-07-08T23:56:47Z
E-PEACE_flight 1	Cloud Measurements	CDP_E-PEACE_flight 1	Cloud Droplet Probe	E-PEACE_CDP_V2.csv	figshare	doi:10.6084/m9.figshare.5099983	http://doi.org/10.6084/m9.figshare.5099983	2011-07-08T20:55:30Z/2011-07-08T23:56:47Z
E-PEACE_flight 1	Cloud Measurements	CIP_E-PEACE_flight 1	Cloud Imaging Probe	E-PEACE_CIP_V2.csv	figshare	doi:10.6084/m9.figshare.5099983	http://doi.org/10.6084/m9.figshare.5099983	2011-07-08T20:55:30Z/2011-07-08T23:56:47Z
E-PEACE_flight 1	Cloud Measurements	CloudWater_E-PEACE_flight 1	Cloud Water	E-PEACE_CloudWater_V2.csv	figshare	doi:10.6084/m9.figshare.5099983	http://doi.org/10.6084/m9.figshare.5099983	2011-07-08T20:55:30Z/2011-07-08T23:56:47Z
E-PEACE_flight 10	Cloud Measurements	CASF_E-PEACE_flight 10	Forward Cloud and Aerosol Spectrometer	E-PEACE_CASF_V2.csv	figshare	doi:10.6084/m9.figshare.5099983	http://doi.org/10.6084/m9.figshare.5099983	2011-07-22T16:04:00Z/2011-07-22T20:19:19Z
E-PEACE_flight 10	Cloud Measurements	CCN_E-PEACE_flight 10	Cloud condensation nuclei	E-PEACE_CCN_V2.csv	figshare	doi:10.6084/m9.figshare.5099983	http://doi.org/10.6084/m9.figshare.5099983	2011-07-22T16:04:00Z/2011-07-22T20:19:19Z
E-PEACE_flight 10	Cloud Measurements	CDP_E-PEACE_flight 10	Cloud Droplet Probe	E-PEACE_CDP_V2.csv	figshare	doi:10.6084/m9.figshare.5099983	http://doi.org/10.6084/m9.figshare.5099983	2011-07-22T16:04:00Z/2011-07-22T20:19:19Z
E-PEACE_flight 10	Cloud Measurements	CIP_E-PEACE_flight 10	Cloud Imaging Probe	E-PEACE_CIP_V2.csv	figshare	doi:10.6084/m9.figshare.5099983	http://doi.org/10.6084/m9.figshare.5099983	2011-07-22T16:04:00Z/2011-07-22T20:19:19Z
E-PEACE_flight 10	Cloud Measurements	CloudWater_E-PEACE_flight 10	Cloud Water	E-PEACE_CloudWater_V2.csv	figshare	doi:10.6084/m9.figshare.5099983	http://doi.org/10.6084/m9.figshare.5099983	2011-07-22T16:04:00Z/2011-07-22T20:19:19Z
E-PEACE_flight 11	Cloud Measurements	CASF_E-PEACE_flight 11	Forward Cloud and Aerosol Spectrometer	E-PEACE_CASF_V2.csv	figshare	doi:10.6084/m9.figshare.5099983	http://doi.org/10.6084/m9.figshare.5099983	2011-07-23T16:03:11Z/2011-07-23T20:08:41Z
E-PEACE_flight 11	Cloud Measurements	CCN_E-PEACE_flight 11	Cloud condensation nuclei	E-PEACE_CCN_V2.csv	figshare	doi:10.6084/m9.figshare.5099983	http://doi.org/10.6084/m9.figshare.5099983	2011-07-23T16:03:11Z/2011-07-23T20:08:41Z
E-PEACE_flight 11	Cloud Measurements	CDP_E-PEACE_flight 11	Cloud Droplet Probe	E-PEACE_CDP_V2.csv	figshare	doi:10.6084/m9.figshare.5099983	http://doi.org/10.6084/m9.figshare.5099983	2011-07-23T16:03:11Z/2011-07-23T20:08:41Z
E-PEACE_flight 11	Cloud Measurements	CIP_E-PEACE_flight 11	Cloud Imaging Probe	E-PEACE_CIP_V2.csv	figshare	doi:10.6084/m9.figshare.5099983	http://doi.org/10.6084/m9.figshare.5099983	2011-07-23T16:03:11Z/2011-07-23T20:08:41Z
E-PEACE_flight 11	Cloud Measurements	CloudWater_E-PEACE_flight 11	Cloud Water	E-PEACE_CloudWater_V2.csv	figshare	doi:10.6084/m9.figshare.5099983	http://doi.org/10.6084/m9.figshare.5099983	2011-07-23T16:03:11Z/2011-07-23T20:08:41Z
E-PEACE_flight 12	Cloud Measurements	CASF_E-PEACE_flight 12	Forward Cloud and Aerosol Spectrometer	E-PEACE_CASF_V2.csv	figshare	doi:10.6084/m9.figshare.5099983	http://doi.org/10.6084/m9.figshare.5099983	2011-07-24T16:01:13Z/2011-07-24T20:08:20Z
E-PEACE_flight 12	Cloud Measurements	CCN_E-PEACE_flight 12	Cloud condensation nuclei	E-PEACE_CCN_V2.csv	figshare	doi:10.6084/m9.figshare.5099983	http://doi.org/10.6084/m9.figshare.5099983	2011-07-24T16:01:13Z/2011-07-24T20:08:20Z
E-PEACE_flight 12	Cloud Measurements	CDP_E-PEACE_flight 12	Cloud Droplet Probe	E-PEACE_CDP_V2.csv	figshare	doi:10.6084/m9.figshare.5099983	http://doi.org/10.6084/m9.figshare.5099983	2011-07-24T16:01:13Z/2011-07-24T20:08:20Z
E-PEACE_flight 12	Cloud Measurements	CIP_E-PEACE_flight 12	Cloud Imaging Probe	E-PEACE_CIP_V2.csv	figshare	doi:10.6084/m9.figshare.5099983	http://doi.org/10.6084/m9.figshare.5099983	2011-07-24T16:01:13Z/2011-07-24T20:08:20Z
E-PEACE_flight 12	Cloud Measurements	CloudWater_E-PEACE_flight 12	Cloud Water	E-PEACE_CloudWater_V2.csv	figshare	doi:10.6084/m9.figshare.5099983	http://doi.org/10.6084/m9.figshare.5099983	2011-07-24T16:01:13Z/2011-07-24T20:08:20Z
E-PEACE_flight 13	Cloud Measurements	CASF_E-PEACE_flight 13	Forward Cloud and Aerosol Spectrometer	E-PEACE_CASF_V2.csv	figshare	doi:10.6084/m9.figshare.5099983	http://doi.org/10.6084/m9.figshare.5099983	2011-07-26T16:03:29Z/2011-07-26T20:07:50Z
E-PEACE_flight 13	Cloud Measurements	CCN_E-PEACE_flight 13	Cloud condensation nuclei	E-PEACE_CCN_V2.csv	figshare	doi:10.6084/m9.figshare.5099983	http://doi.org/10.6084/m9.figshare.5099983	2011-07-26T16:03:29Z/2011-07-26T20:07:50Z
E-PEACE_flight 13	Cloud Measurements	CDP_E-PEACE_flight 13	Cloud Droplet Probe	E-PEACE_CDP_V2.csv	figshare	doi:10.6084/m9.figshare.5099983	http://doi.org/10.6084/m9.figshare.5099983	2011-07-26T16:03:29Z/2011-07-26T20:07:50Z
E-PEACE_flight 13	Cloud Measurements	CIP_E-PEACE_flight 13	Cloud Imaging Probe	E-PEACE_CIP_V2.csv	figshare	doi:10.6084/m9.figshare.5099983	http://doi.org/10.6084/m9.figshare.5099983	2011-07-26T16:03:29Z/2011-07-26T20:07:50Z
E-PEACE_flight 13	Cloud Measurements	CloudWater_E-PEACE_flight 13	Cloud Water	E-PEACE_CloudWater_V2.csv	figshare	doi:10.6084/m9.figshare.5099983	http://doi.org/10.6084/m9.figshare.5099983	2011-07-26T16:03:29Z/2011-07-26T20:07:50Z
E-PEACE_flight 14	Cloud Measurements	CASF_E-PEACE_flight 14	Forward Cloud and Aerosol Spectrometer	E-PEACE_CASF_V2.csv	figshare	doi:10.6084/m9.figshare.5099983	http://doi.org/10.6084/m9.figshare.5099983	2011-07-27T16:37:18Z/2011-07-27T20:35:02Z
E-PEACE_flight 14	Cloud Measurements	CCN_E-PEACE_flight 14	Cloud condensation nuclei	E-PEACE_CCN_V2.csv	figshare	doi:10.6084/m9.figshare.5099983	http://doi.org/10.6084/m9.figshare.5099983	2011-07-27T16:37:18Z/2011-07-27T20:35:02Z
E-PEACE_flight 14	Cloud Measurements	CDP_E-PEACE_flight 14	Cloud Droplet Probe	E-PEACE_CDP_V2.csv	figshare	doi:10.6084/m9.figshare.5099983	http://doi.org/10.6084/m9.figshare.5099983	2011-07-27T16:37:18Z/2011-07-27T20:35:02Z
E-PEACE_flight 14	Cloud Measurements	CIP_E-PEACE_flight 14	Cloud Imaging Probe	E-PEACE_CIP_V2.csv	figshare	doi:10.6084/m9.figshare.5099983	http://doi.org/10.6084/m9.figshare.5099983	2011-07-27T16:37:18Z/2011-07-27T20:35:02Z
E-PEACE_flight 14	Cloud Measurements	CloudWater_E-PEACE_flight 14	Cloud Water	E-PEACE_CloudWater_V2.csv	figshare	doi:10.6084/m9.figshare.5099983	http://doi.org/10.6084/m9.figshare.5099983	2011-07-27T16:37:18Z/2011-07-27T20:35:02Z
E-PEACE_flight 15	Cloud Measurements	CASF_E-PEACE_flight 15	Forward Cloud and Aerosol Spectrometer	E-PEACE_CASF_V2.csv	figshare	doi:10.6084/m9.figshare.5099983	http://doi.org/10.6084/m9.figshare.5099983	2011-07-28T17:55:58Z/2011-07-28T21:59:49Z
E-PEACE_flight 15	Cloud Measurements	CCN_E-PEACE_flight 15	Cloud condensation nuclei	E-PEACE_CCN_V2.csv	figshare	doi:10.6084/m9.figshare.5099983	http://doi.org/10.6084/m9.figshare.5099983	2011-07-28T17:55:58Z/2011-07-28T21:59:49Z
E-PEACE_flight 15	Cloud Measurements	CDP_E-PEACE_flight 15	Cloud Droplet Probe	E-PEACE_CDP_V2.csv	figshare	doi:10.6084/m9.figshare.5099983	http://doi.org/10.6084/m9.figshare.5099983	2011-07-28T17:55:58Z/2011-07-28T21:59:49Z
E-PEACE_flight 15	Cloud Measurements	CIP_E-PEACE_flight 15	Cloud Imaging Probe	E-PEACE_CIP_V2.csv	figshare	doi:10.6084/m9.figshare.5099983	http://doi.org/10.6084/m9.figshare.5099983	2011-07-28T17:55:58Z/2011-07-28T21:59:49Z
E-PEACE_flight 15	Cloud Measurements	CloudWater_E-PEACE_flight 15	Cloud Water	E-PEACE_CloudWater_V2.csv	figshare	doi:10.6084/m9.figshare.5099983	http://doi.org/10.6084/m9.figshare.5099983	2011-07-28T17:55:58Z/2011-07-28T21:59:49Z
E-PEACE_flight 16	Cloud Measurements	CASF_E-PEACE_flight 16	Forward Cloud and Aerosol Spectrometer	E-PEACE_CASF_V2.csv	figshare	doi:10.6084/m9.figshare.5099983	http://doi.org/10.6084/m9.figshare.5099983	2011-07-29T16:37:45Z/2011-07-29T20:43:49Z
E-PEACE_flight 16	Cloud Measurements	CCN_E-PEACE_flight 16	Cloud condensation nuclei	E-PEACE_CCN_V2.csv	figshare	doi:10.6084/m9.figshare.5099983	http://doi.org/10.6084/m9.figshare.5099983	2011-07-29T16:37:45Z/2011-07-29T20:43:49Z
E-PEACE_flight 16	Cloud Measurements	CDP_E-PEACE_flight 16	Cloud Droplet Probe	E-PEACE_CDP_V2.csv	figshare	doi:10.6084/m9.figshare.5099983	http://doi.org/10.6084/m9.figshare.5099983	2011-07-29T16:37:45Z/2011-07-29T20:43:49Z
E-PEACE_flight 16	Cloud Measurements	CIP_E-PEACE_flight 16	Cloud Imaging Probe	E-PEACE_CIP_V2.csv	figshare	doi:10.6084/m9.figshare.5099983	http://doi.org/10.6084/m9.figshare.5099983	2011-07-29T16:37:45Z/2011-07-29T20:43:49Z
E-PEACE_flight 16	Cloud Measurements	CloudWater_E-PEACE_flight 16	Cloud Water	E-PEACE_CloudWater_V2.csv	figshare	doi:10.6084/m9.figshare.5099983	http://doi.org/10.6084/m9.figshare.5099983	2011-07-29T16:37:45Z/2011-07-29T20:43:49Z
E-PEACE_flight 17	Cloud Measurements	CASF_E-PEACE_flight 17	Forward Cloud and Aerosol Spectrometer	E-PEACE_CASF_V2.csv	figshare	doi:10.6084/m9.figshare.5099983	http://doi.org/10.6084/m9.figshare.5099983	2011-08-01T16:01:46Z/2011-08-01T20:02:30Z
E-PEACE_flight 17	Cloud Measurements	CCN_E-PEACE_flight 17	Cloud condensation nuclei	E-PEACE_CCN_V2.csv	figshare	doi:10.6084/m9.figshare.5099983	http://doi.org/10.6084/m9.figshare.5099983	2011-08-01T16:01:46Z/2011-08-01T20:02:30Z
E-PEACE_flight 17	Cloud Measurements	CDP_E-PEACE_flight 17	Cloud Droplet Probe	E-PEACE_CDP_V2.csv	figshare	doi:10.6084/m9.figshare.5099983	http://doi.org/10.6084/m9.figshare.5099983	2011-08-01T16:01:46Z/2011-08-01T20:02:30Z
E-PEACE_flight 17	Cloud Measurements	CIP_E-PEACE_flight 17	Cloud Imaging Probe	E-PEACE_CIP_V2.csv	figshare	doi:10.6084/m9.figshare.5099983	http://doi.org/10.6084/m9.figshare.5099983	2011-08-01T16:01:46Z/2011-08-01T20:02:30Z
E-PEACE_flight 17	Cloud Measurements	CloudWater_E-PEACE_flight 17	Cloud Water	E-PEACE_CloudWater_V2.csv	figshare	doi:10.6084/m9.figshare.5099983	http://doi.org/10.6084/m9.figshare.5099983	2011-08-01T16:01:46Z/2011-08-01T20:02:30Z
E-PEACE_flight 18	Cloud Measurements	CASF_E-PEACE_flight 18	Forward Cloud and Aerosol Spectrometer	E-PEACE_CASF_V2.csv	figshare	doi:10.6084/m9.figshare.5099983	http://doi.org/10.6084/m9.figshare.5099983	2011-08-02T15:59:39Z/2011-08-02T20:04:36Z
E-PEACE_flight 18	Cloud Measurements	CCN_E-PEACE_flight 18	Cloud condensation nuclei	E-PEACE_CCN_V2.csv	figshare	doi:10.6084/m9.figshare.5099983	http://doi.org/10.6084/m9.figshare.5099983	2011-08-02T15:59:39Z/2011-08-02T20:04:36Z
E-PEACE_flight 18	Cloud Measurements	CDP_E-PEACE_flight 18	Cloud Droplet Probe	E-PEACE_CDP_V2.csv	figshare	doi:10.6084/m9.figshare.5099983	http://doi.org/10.6084/m9.figshare.5099983	2011-08-02T15:59:39Z/2011-08-02T20:04:36Z
E-PEACE_flight 18	Cloud Measurements	CIP_E-PEACE_flight 18	Cloud Imaging Probe	E-PEACE_CIP_V2.csv	figshare	doi:10.6084/m9.figshare.5099983	http://doi.org/10.6084/m9.figshare.5099983	2011-08-02T15:59:39Z/2011-08-02T20:04:36Z
E-PEACE_flight 18	Cloud Measurements	CloudWater_E-PEACE_flight 18	Cloud Water	E-PEACE_CloudWater_V2.csv	figshare	doi:10.6084/m9.figshare.5099983	http://doi.org/10.6084/m9.figshare.5099983	2011-08-02T15:59:39Z/2011-08-02T20:04:36Z
E-PEACE_flight 19	Cloud Measurements	CASF_E-PEACE_flight 19	Forward Cloud and Aerosol Spectrometer	E-PEACE_CASF_V2.csv	figshare	doi:10.6084/m9.figshare.5099983	http://doi.org/10.6084/m9.figshare.5099983	2011-08-03T16:04:40Z/2011-08-03T20:02:10Z
E-PEACE_flight 19	Cloud Measurements	CCN_E-PEACE_flight 19	Cloud condensation nuclei	E-PEACE_CCN_V2.csv	figshare	doi:10.6084/m9.figshare.5099983	http://doi.org/10.6084/m9.figshare.5099983	2011-08-03T16:04:40Z/2011-08-03T20:02:10Z
E-PEACE_flight 19	Cloud Measurements	CDP_E-PEACE_flight 19	Cloud Droplet Probe	E-PEACE_CDP_V2.csv	figshare	doi:10.6084/m9.figshare.5099983	http://doi.org/10.6084/m9.figshare.5099983	2011-08-03T16:04:40Z/2011-08-03T20:02:10Z
E-PEACE_flight 19	Cloud Measurements	CIP_E-PEACE_flight 19	Cloud Imaging Probe	E-PEACE_CIP_V2.csv	figshare	doi:10.6084/m9.figshare.5099983	http://doi.org/10.6084/m9.figshare.5099983	2011-08-03T16:04:40Z/2011-08-03T20:02:10Z
E-PEACE_flight 19	Cloud Measurements	CloudWater_E-PEACE_flight 19	Cloud Water	E-PEACE_CloudWater_V2.csv	figshare	doi:10.6084/m9.figshare.5099983	http://doi.org/10.6084/m9.figshare.5099983	2011-08-03T16:04:40Z/2011-08-03T20:02:10Z
E-PEACE_flight 2	Cloud Measurements	CASF_E-PEACE_flight 2	Forward Cloud and Aerosol Spectrometer	E-PEACE_CASF_V2.csv	figshare	doi:10.6084/m9.figshare.5099983	http://doi.org/10.6084/m9.figshare.5099983	2011-07-09T16:53:18Z/2011-07-09T21:03:48Z
E-PEACE_flight 2	Cloud Measurements	CCN_E-PEACE_flight 2	Cloud condensation nuclei	E-PEACE_CCN_V2.csv	figshare	doi:10.6084/m9.figshare.5099983	http://doi.org/10.6084/m9.figshare.5099983	2011-07-09T16:53:18Z/2011-07-09T21:03:48Z
E-PEACE_flight 2	Cloud Measurements	CDP_E-PEACE_flight 2	Cloud Droplet Probe	E-PEACE_CDP_V2.csv	figshare	doi:10.6084/m9.figshare.5099983	http://doi.org/10.6084/m9.figshare.5099983	2011-07-09T16:53:18Z/2011-07-09T21:03:48Z
E-PEACE_flight 2	Cloud Measurements	CIP_E-PEACE_flight 2	Cloud Imaging Probe	E-PEACE_CIP_V2.csv	figshare	doi:10.6084/m9.figshare.5099983	http://doi.org/10.6084/m9.figshare.5099983	2011-07-09T16:53:18Z/2011-07-09T21:03:48Z
E-PEACE_flight 2	Cloud Measurements	CloudWater_E-PEACE_flight 2	Cloud Water	E-PEACE_CloudWater_V2.csv	figshare	doi:10.6084/m9.figshare.5099983	http://doi.org/10.6084/m9.figshare.5099983	2011-07-09T16:53:18Z/2011-07-09T21:03:48Z
E-PEACE_flight 20	Cloud Measurements	CASF_E-PEACE_flight 20	Forward Cloud and Aerosol Spectrometer	E-PEACE_CASF_V2.csv	figshare	doi:10.6084/m9.figshare.5099983	http://doi.org/10.6084/m9.figshare.5099983	2011-08-04T15:59:31Z/2011-08-04T19:58:22Z
E-PEACE_flight 20	Cloud Measurements	CCN_E-PEACE_flight 20	Cloud condensation nuclei	E-PEACE_CCN_V2.csv	figshare	doi:10.6084/m9.figshare.5099983	http://doi.org/10.6084/m9.figshare.5099983	2011-08-04T15:59:31Z/2011-08-04T19:58:22Z
E-PEACE_flight 20	Cloud Measurements	CDP_E-PEACE_flight 20	Cloud Droplet Probe	E-PEACE_CDP_V2.csv	figshare	doi:10.6084/m9.figshare.5099983	http://doi.org/10.6084/m9.figshare.5099983	2011-08-04T15:59:31Z/2011-08-04T19:58:22Z
E-PEACE_flight 20	Cloud Measurements	CIP_E-PEACE_flight 20	Cloud Imaging Probe	E-PEACE_CIP_V2.csv	figshare	doi:10.6084/m9.figshare.5099983	http://doi.org/10.6084/m9.figshare.5099983	2011-08-04T15:59:31Z/2011-08-04T19:58:22Z
E-PEACE_flight 20	Cloud Measurements	CloudWater_E-PEACE_flight 20	Cloud Water	E-PEACE_CloudWater_V2.csv	figshare	doi:10.6084/m9.figshare.5099983	http://doi.org/10.6084/m9.figshare.5099983	2011-08-04T15:59:31Z/2011-08-04T19:58:22Z
E-PEACE_flight 21	Cloud Measurements	CASF_E-PEACE_flight 21	Forward Cloud and Aerosol Spectrometer	E-PEACE_CASF_V2.csv	figshare	doi:10.6084/m9.figshare.5099983	http://doi.org/10.6084/m9.figshare.5099983	2011-08-05T17:05:00Z/2011-08-05T21:07:00Z
E-PEACE_flight 21	Cloud Measurements	CCN_E-PEACE_flight 21	Cloud condensation nuclei	E-PEACE_CCN_V2.csv	figshare	doi:10.6084/m9.figshare.5099983	http://doi.org/10.6084/m9.figshare.5099983	2011-08-05T17:05:00Z/2011-08-05T21:07:00Z
E-PEACE_flight 21	Cloud Measurements	CDP_E-PEACE_flight 21	Cloud Droplet Probe	E-PEACE_CDP_V2.csv	figshare	doi:10.6084/m9.figshare.5099983	http://doi.org/10.6084/m9.figshare.5099983	2011-08-05T17:05:00Z/2011-08-05T21:07:00Z
E-PEACE_flight 21	Cloud Measurements	CIP_E-PEACE_flight 21	Cloud Imaging Probe	E-PEACE_CIP_V2.csv	figshare	doi:10.6084/m9.figshare.5099983	http://doi.org/10.6084/m9.figshare.5099983	2011-08-05T17:05:00Z/2011-08-05T21:07:00Z
E-PEACE_flight 21	Cloud Measurements	CloudWater_E-PEACE_flight 21	Cloud Water	E-PEACE_CloudWater_V2.csv	figshare	doi:10.6084/m9.figshare.5099983	http://doi.org/10.6084/m9.figshare.5099983	2011-08-05T17:05:00Z/2011-08-05T21:07:00Z
E-PEACE_flight 22	Cloud Measurements	CASF_E-PEACE_flight 22	Forward Cloud and Aerosol Spectrometer	E-PEACE_CASF_V2.csv	figshare	doi:10.6084/m9.figshare.5099983	http://doi.org/10.6084/m9.figshare.5099983	2011-08-08T17:28:50Z/2011-08-08T21:48:03Z
E-PEACE_flight 22	Cloud Measurements	CCN_E-PEACE_flight 22	Cloud condensation nuclei	E-PEACE_CCN_V2.csv	figshare	doi:10.6084/m9.figshare.5099983	http://doi.org/10.6084/m9.figshare.5099983	2011-08-08T17:28:50Z/2011-08-08T21:48:03Z
E-PEACE_flight 22	Cloud Measurements	CDP_E-PEACE_flight 22	Cloud Droplet Probe	E-PEACE_CDP_V2.csv	figshare	doi:10.6084/m9.figshare.5099983	http://doi.org/10.6084/m9.figshare.5099983	2011-08-08T17:28:50Z/2011-08-08T21:48:03Z
E-PEACE_flight 22	Cloud Measurements	CIP_E-PEACE_flight 22	Cloud Imaging Probe	E-PEACE_CIP_V2.csv	figshare	doi:10.6084/m9.figshare.5099983	http://doi.org/10.6084/m9.figshare.5099983	2011-08-08T17:28:50Z/2011-08-08T21:48:03Z
E-PEACE_flight 22	Cloud Measurements	CloudWater_E-PEACE_flight 22	Cloud Water	E-PEACE_CloudWater_V2.csv	figshare	doi:10.6084/m9.figshare.5099983	http://doi.org/10.6084/m9.figshare.5099983	2011-08-08T17:28:50Z/2011-08-08T21:48:03Z
E-PEACE_flight 23	Cloud Measurements	CASF_E-PEACE_flight 23	Forward Cloud and Aerosol Spectrometer	E-PEACE_CASF_V2.csv	figshare	doi:10.6084/m9.figshare.5099983	http://doi.org/10.6084/m9.figshare.5099983	2011-08-09T16:36:22Z/2011-08-09T20:41:45Z
E-PEACE_flight 23	Cloud Measurements	CCN_E-PEACE_flight 23	Cloud condensation nuclei	E-PEACE_CCN_V2.csv	figshare	doi:10.6084/m9.figshare.5099983	http://doi.org/10.6084/m9.figshare.5099983	2011-08-09T16:36:22Z/2011-08-09T20:41:45Z
E-PEACE_flight 23	Cloud Measurements	CDP_E-PEACE_flight 23	Cloud Droplet Probe	E-PEACE_CDP_V2.csv	figshare	doi:10.6084/m9.figshare.5099983	http://doi.org/10.6084/m9.figshare.5099983	2011-08-09T16:36:22Z/2011-08-09T20:41:45Z
E-PEACE_flight 23	Cloud Measurements	CIP_E-PEACE_flight 23	Cloud Imaging Probe	E-PEACE_CIP_V2.csv	figshare	doi:10.6084/m9.figshare.5099983	http://doi.org/10.6084/m9.figshare.5099983	2011-08-09T16:36:22Z/2011-08-09T20:41:45Z
E-PEACE_flight 23	Cloud Measurements	CloudWater_E-PEACE_flight 23	Cloud Water	E-PEACE_CloudWater_V2.csv	figshare	doi:10.6084/m9.figshare.5099983	http://doi.org/10.6084/m9.figshare.5099983	2011-08-09T16:36:22Z/2011-08-09T20:41:45Z
E-PEACE_flight 24	Cloud Measurements	CASF_E-PEACE_flight 24	Forward Cloud and Aerosol Spectrometer	E-PEACE_CASF_V2.csv	figshare	doi:10.6084/m9.figshare.5099983	http://doi.org/10.6084/m9.figshare.5099983	2011-08-10T16:39:52Z/2011-08-10T20:40:42Z
E-PEACE_flight 24	Cloud Measurements	CCN_E-PEACE_flight 24	Cloud condensation nuclei	E-PEACE_CCN_V2.csv	figshare	doi:10.6084/m9.figshare.5099983	http://doi.org/10.6084/m9.figshare.5099983	2011-08-10T16:39:52Z/2011-08-10T20:40:42Z
E-PEACE_flight 24	Cloud Measurements	CDP_E-PEACE_flight 24	Cloud Droplet Probe	E-PEACE_CDP_V2.csv	figshare	doi:10.6084/m9.figshare.5099983	http://doi.org/10.6084/m9.figshare.5099983	2011-08-10T16:39:52Z/2011-08-10T20:40:42Z
E-PEACE_flight 24	Cloud Measurements	CIP_E-PEACE_flight 24	Cloud Imaging Probe	E-PEACE_CIP_V2.csv	figshare	doi:10.6084/m9.figshare.5099983	http://doi.org/10.6084/m9.figshare.5099983	2011-08-10T16:39:52Z/2011-08-10T20:40:42Z
E-PEACE_flight 24	Cloud Measurements	CloudWater_E-PEACE_flight 24	Cloud Water	E-PEACE_CloudWater_V2.csv	figshare	doi:10.6084/m9.figshare.5099983	http://doi.org/10.6084/m9.figshare.5099983	2011-08-10T16:39:52Z/2011-08-10T20:40:42Z
E-PEACE_flight 25	Cloud Measurements	CASF_E-PEACE_flight 25	Forward Cloud and Aerosol Spectrometer	E-PEACE_CASF_V2.csv	figshare	doi:10.6084/m9.figshare.5099983	http://doi.org/10.6084/m9.figshare.5099983	2011-08-11T16:24:20Z/2011-08-11T20:18:10Z
E-PEACE_flight 25	Cloud Measurements	CCN_E-PEACE_flight 25	Cloud condensation nuclei	E-PEACE_CCN_V2.csv	figshare	doi:10.6084/m9.figshare.5099983	http://doi.org/10.6084/m9.figshare.5099983	2011-08-11T16:24:20Z/2011-08-11T20:18:10Z
E-PEACE_flight 25	Cloud Measurements	CDP_E-PEACE_flight 25	Cloud Droplet Probe	E-PEACE_CDP_V2.csv	figshare	doi:10.6084/m9.figshare.5099983	http://doi.org/10.6084/m9.figshare.5099983	2011-08-11T16:24:20Z/2011-08-11T20:18:10Z
E-PEACE_flight 25	Cloud Measurements	CIP_E-PEACE_flight 25	Cloud Imaging Probe	E-PEACE_CIP_V2.csv	figshare	doi:10.6084/m9.figshare.5099983	http://doi.org/10.6084/m9.figshare.5099983	2011-08-11T16:24:20Z/2011-08-11T20:18:10Z
E-PEACE_flight 25	Cloud Measurements	CloudWater_E-PEACE_flight 25	Cloud Water	E-PEACE_CloudWater_V2.csv	figshare	doi:10.6084/m9.figshare.5099983	http://doi.org/10.6084/m9.figshare.5099983	2011-08-11T16:24:20Z/2011-08-11T20:18:10Z
E-PEACE_flight 26	Cloud Measurements	CASF_E-PEACE_flight 26	Forward Cloud and Aerosol Spectrometer	E-PEACE_CASF_V2.csv	figshare	doi:10.6084/m9.figshare.5099983	http://doi.org/10.6084/m9.figshare.5099983	2011-08-12T16:32:17Z/2011-08-12T20:32:17Z
E-PEACE_flight 26	Cloud Measurements	CCN_E-PEACE_flight 26	Cloud condensation nuclei	E-PEACE_CCN_V2.csv	figshare	doi:10.6084/m9.figshare.5099983	http://doi.org/10.6084/m9.figshare.5099983	2011-08-12T16:32:17Z/2011-08-12T20:32:17Z
E-PEACE_flight 26	Cloud Measurements	CDP_E-PEACE_flight 26	Cloud Droplet Probe	E-PEACE_CDP_V2.csv	figshare	doi:10.6084/m9.figshare.5099983	http://doi.org/10.6084/m9.figshare.5099983	2011-08-12T16:32:17Z/2011-08-12T20:32:17Z
E-PEACE_flight 26	Cloud Measurements	CIP_E-PEACE_flight 26	Cloud Imaging Probe	E-PEACE_CIP_V2.csv	figshare	doi:10.6084/m9.figshare.5099983	http://doi.org/10.6084/m9.figshare.5099983	2011-08-12T16:32:17Z/2011-08-12T20:32:17Z
E-PEACE_flight 26	Cloud Measurements	CloudWater_E-PEACE_flight 26	Cloud Water	E-PEACE_CloudWater_V2.csv	figshare	doi:10.6084/m9.figshare.5099983	http://doi.org/10.6084/m9.figshare.5099983	2011-08-12T16:32:17Z/2011-08-12T20:32:17Z
E-PEACE_flight 27a	Cloud Measurements	CASF_E-PEACE_flight 27a	Forward Cloud and Aerosol Spectrometer	E-PEACE_CASF_V2.csv	figshare	doi:10.6084/m9.figshare.5099983	http://doi.org/10.6084/m9.figshare.5099983	2011-08-15T15:21:24Z/2011-08-15T19:00:33Z
E-PEACE_flight 27a	Cloud Measurements	CCN_E-PEACE_flight 27a	Cloud condensation nuclei	E-PEACE_CCN_V2.csv	figshare	doi:10.6084/m9.figshare.5099983	http://doi.org/10.6084/m9.figshare.5099983	2011-08-15T15:21:24Z/2011-08-15T19:00:33Z
E-PEACE_flight 27a	Cloud Measurements	CDP_E-PEACE_flight 27a	Cloud Droplet Probe	E-PEACE_CDP_V2.csv	figshare	doi:10.6084/m9.figshare.5099983	http://doi.org/10.6084/m9.figshare.5099983	2011-08-15T15:21:24Z/2011-08-15T19:00:33Z
E-PEACE_flight 27a	Cloud Measurements	CIP_E-PEACE_flight 27a	Cloud Imaging Probe	E-PEACE_CIP_V2.csv	figshare	doi:10.6084/m9.figshare.5099983	http://doi.org/10.6084/m9.figshare.5099983	2011-08-15T15:21:24Z/2011-08-15T19:00:33Z
E-PEACE_flight 27a	Cloud Measurements	CloudWater_E-PEACE_flight 27a	Cloud Water	E-PEACE_CloudWater_V2.csv	figshare	doi:10.6084/m9.figshare.5099983	http://doi.org/10.6084/m9.figshare.5099983	2011-08-15T15:21:24Z/2011-08-15T19:00:33Z
E-PEACE_flight 27b	Cloud Measurements	CASF_E-PEACE_flight 27b	Forward Cloud and Aerosol Spectrometer	E-PEACE_CASF_V2.csv	figshare	doi:10.6084/m9.figshare.5099983	http://doi.org/10.6084/m9.figshare.5099983	2011-08-15T20:01:13Z/2011-08-15T22:46:42Z
E-PEACE_flight 27b	Cloud Measurements	CCN_E-PEACE_flight 27b	Cloud condensation nuclei	E-PEACE_CCN_V2.csv	figshare	doi:10.6084/m9.figshare.5099983	http://doi.org/10.6084/m9.figshare.5099983	2011-08-15T20:01:13Z/2011-08-15T22:46:42Z
E-PEACE_flight 27b	Cloud Measurements	CDP_E-PEACE_flight 27b	Cloud Droplet Probe	E-PEACE_CDP_V2.csv	figshare	doi:10.6084/m9.figshare.5099983	http://doi.org/10.6084/m9.figshare.5099983	2011-08-15T20:01:13Z/2011-08-15T22:46:42Z
E-PEACE_flight 27b	Cloud Measurements	CIP_E-PEACE_flight 27b	Cloud Imaging Probe	E-PEACE_CIP_V2.csv	figshare	doi:10.6084/m9.figshare.5099983	http://doi.org/10.6084/m9.figshare.5099983	2011-08-15T20:01:13Z/2011-08-15T22:46:42Z
E-PEACE_flight 27b	Cloud Measurements	CloudWater_E-PEACE_flight 27b	Cloud Water	E-PEACE_CloudWater_V2.csv	figshare	doi:10.6084/m9.figshare.5099983	http://doi.org/10.6084/m9.figshare.5099983	2011-08-15T20:01:13Z/2011-08-15T22:46:42Z
E-PEACE_flight 27c	Cloud Measurements	CASF_E-PEACE_flight 27c	Forward Cloud and Aerosol Spectrometer	E-PEACE_CASF_V2.csv	figshare	doi:10.6084/m9.figshare.5099983	http://doi.org/10.6084/m9.figshare.5099983	2011-08-15T23:31:54Z/2011-08-15T00:49:31Z
E-PEACE_flight 27c	Cloud Measurements	CCN_E-PEACE_flight 27c	Cloud condensation nuclei	E-PEACE_CCN_V2.csv	figshare	doi:10.6084/m9.figshare.5099983	http://doi.org/10.6084/m9.figshare.5099983	2011-08-15T23:31:54Z/2011-08-15T00:49:31Z
E-PEACE_flight 27c	Cloud Measurements	CDP_E-PEACE_flight 27c	Cloud Droplet Probe	E-PEACE_CDP_V2.csv	figshare	doi:10.6084/m9.figshare.5099983	http://doi.org/10.6084/m9.figshare.5099983	2011-08-15T23:31:54Z/2011-08-15T00:49:31Z
E-PEACE_flight 27c	Cloud Measurements	CIP_E-PEACE_flight 27c	Cloud Imaging Probe	E-PEACE_CIP_V2.csv	figshare	doi:10.6084/m9.figshare.5099983	http://doi.org/10.6084/m9.figshare.5099983	2011-08-15T23:31:54Z/2011-08-15T00:49:31Z
E-PEACE_flight 27c	Cloud Measurements	CloudWater_E-PEACE_flight 27c	Cloud Water	E-PEACE_CloudWater_V2.csv	figshare	doi:10.6084/m9.figshare.5099983	http://doi.org/10.6084/m9.figshare.5099983	2011-08-15T23:31:54Z/2011-08-15T00:49:31Z
E-PEACE_flight 28a	Cloud Measurements	CASF_E-PEACE_flight 28a	Forward Cloud and Aerosol Spectrometer	E-PEACE_CASF_V2.csv	figshare	doi:10.6084/m9.figshare.5099983	http://doi.org/10.6084/m9.figshare.5099983	2011-08-16T15:58:01Z/2011-08-16T17:46:10Z
E-PEACE_flight 28a	Cloud Measurements	CCN_E-PEACE_flight 28a	Cloud condensation nuclei	E-PEACE_CCN_V2.csv	figshare	doi:10.6084/m9.figshare.5099983	http://doi.org/10.6084/m9.figshare.5099983	2011-08-16T15:58:01Z/2011-08-16T17:46:10Z
E-PEACE_flight 28a	Cloud Measurements	CDP_E-PEACE_flight 28a	Cloud Droplet Probe	E-PEACE_CDP_V2.csv	figshare	doi:10.6084/m9.figshare.5099983	http://doi.org/10.6084/m9.figshare.5099983	2011-08-16T15:58:01Z/2011-08-16T17:46:10Z
E-PEACE_flight 28a	Cloud Measurements	CIP_E-PEACE_flight 28a	Cloud Imaging Probe	E-PEACE_CIP_V2.csv	figshare	doi:10.6084/m9.figshare.5099983	http://doi.org/10.6084/m9.figshare.5099983	2011-08-16T15:58:01Z/2011-08-16T17:46:10Z
E-PEACE_flight 28a	Cloud Measurements	CloudWater_E-PEACE_flight 28a	Cloud Water	E-PEACE_CloudWater_V2.csv	figshare	doi:10.6084/m9.figshare.5099983	http://doi.org/10.6084/m9.figshare.5099983	2011-08-16T15:58:01Z/2011-08-16T17:46:10Z
E-PEACE_flight 28b	Cloud Measurements	CASF_E-PEACE_flight 28b	Forward Cloud and Aerosol Spectrometer	E-PEACE_CASF_V2.csv	figshare	doi:10.6084/m9.figshare.5099983	http://doi.org/10.6084/m9.figshare.5099983	2011-08-16T18:51:06Z/2011-08-16T22:28:59Z
E-PEACE_flight 28b	Cloud Measurements	CCN_E-PEACE_flight 28b	Cloud condensation nuclei	E-PEACE_CCN_V2.csv	figshare	doi:10.6084/m9.figshare.5099983	http://doi.org/10.6084/m9.figshare.5099983	2011-08-16T18:51:06Z/2011-08-16T22:28:59Z
E-PEACE_flight 28b	Cloud Measurements	CDP_E-PEACE_flight 28b	Cloud Droplet Probe	E-PEACE_CDP_V2.csv	figshare	doi:10.6084/m9.figshare.5099983	http://doi.org/10.6084/m9.figshare.5099983	2011-08-16T18:51:06Z/2011-08-16T22:28:59Z
E-PEACE_flight 28b	Cloud Measurements	CIP_E-PEACE_flight 28b	Cloud Imaging Probe	E-PEACE_CIP_V2.csv	figshare	doi:10.6084/m9.figshare.5099983	http://doi.org/10.6084/m9.figshare.5099983	2011-08-16T18:51:06Z/2011-08-16T22:28:59Z
E-PEACE_flight 28b	Cloud Measurements	CloudWater_E-PEACE_flight 28b	Cloud Water	E-PEACE_CloudWater_V2.csv	figshare	doi:10.6084/m9.figshare.5099983	http://doi.org/10.6084/m9.figshare.5099983	2011-08-16T18:51:06Z/2011-08-16T22:28:59Z
E-PEACE_flight 28c	Cloud Measurements	CASF_E-PEACE_flight 28c	Forward Cloud and Aerosol Spectrometer	E-PEACE_CASF_V2.csv	figshare	doi:10.6084/m9.figshare.5099983	http://doi.org/10.6084/m9.figshare.5099983	2011-08-16T23:11:03Z/2011-08-16T00:32:30Z
E-PEACE_flight 28c	Cloud Measurements	CCN_E-PEACE_flight 28c	Cloud condensation nuclei	E-PEACE_CCN_V2.csv	figshare	doi:10.6084/m9.figshare.5099983	http://doi.org/10.6084/m9.figshare.5099983	2011-08-16T23:11:03Z/2011-08-16T00:32:30Z
E-PEACE_flight 28c	Cloud Measurements	CDP_E-PEACE_flight 28c	Cloud Droplet Probe	E-PEACE_CDP_V2.csv	figshare	doi:10.6084/m9.figshare.5099983	http://doi.org/10.6084/m9.figshare.5099983	2011-08-16T23:11:03Z/2011-08-16T00:32:30Z
E-PEACE_flight 28c	Cloud Measurements	CIP_E-PEACE_flight 28c	Cloud Imaging Probe	E-PEACE_CIP_V2.csv	figshare	doi:10.6084/m9.figshare.5099983	http://doi.org/10.6084/m9.figshare.5099983	2011-08-16T23:11:03Z/2011-08-16T00:32:30Z
E-PEACE_flight 28c	Cloud Measurements	CloudWater_E-PEACE_flight 28c	Cloud Water	E-PEACE_CloudWater_V2.csv	figshare	doi:10.6084/m9.figshare.5099983	http://doi.org/10.6084/m9.figshare.5099983	2011-08-16T23:11:03Z/2011-08-16T00:32:30Z
E-PEACE_flight 29a	Cloud Measurements	CASF_E-PEACE_flight 29a	Forward Cloud and Aerosol Spectrometer	E-PEACE_CASF_V2.csv	figshare	doi:10.6084/m9.figshare.5099983	http://doi.org/10.6084/m9.figshare.5099983	2011-08-17T17:56:30Z/2011-08-17T20:49:14Z
E-PEACE_flight 29a	Cloud Measurements	CCN_E-PEACE_flight 29a	Cloud condensation nuclei	E-PEACE_CCN_V2.csv	figshare	doi:10.6084/m9.figshare.5099983	http://doi.org/10.6084/m9.figshare.5099983	2011-08-17T17:56:30Z/2011-08-17T20:49:14Z
E-PEACE_flight 29a	Cloud Measurements	CDP_E-PEACE_flight 29a	Cloud Droplet Probe	E-PEACE_CDP_V2.csv	figshare	doi:10.6084/m9.figshare.5099983	http://doi.org/10.6084/m9.figshare.5099983	2011-08-17T17:56:30Z/2011-08-17T20:49:14Z
E-PEACE_flight 29a	Cloud Measurements	CIP_E-PEACE_flight 29a	Cloud Imaging Probe	E-PEACE_CIP_V2.csv	figshare	doi:10.6084/m9.figshare.5099983	http://doi.org/10.6084/m9.figshare.5099983	2011-08-17T17:56:30Z/2011-08-17T20:49:14Z
E-PEACE_flight 29a	Cloud Measurements	CloudWater_E-PEACE_flight 29a	Cloud Water	E-PEACE_CloudWater_V2.csv	figshare	doi:10.6084/m9.figshare.5099983	http://doi.org/10.6084/m9.figshare.5099983	2011-08-17T17:56:30Z/2011-08-17T20:49:14Z
E-PEACE_flight 29b	Cloud Measurements	CASF_E-PEACE_flight 29b	Forward Cloud and Aerosol Spectrometer	E-PEACE_CASF_V2.csv	figshare	doi:10.6084/m9.figshare.5099983	http://doi.org/10.6084/m9.figshare.5099983	2011-08-17T21:34:34Z/2011-08-17T01:17:51Z
E-PEACE_flight 29b	Cloud Measurements	CCN_E-PEACE_flight 29b	Cloud condensation nuclei	E-PEACE_CCN_V2.csv	figshare	doi:10.6084/m9.figshare.5099983	http://doi.org/10.6084/m9.figshare.5099983	2011-08-17T21:34:34Z/2011-08-17T01:17:51Z
E-PEACE_flight 29b	Cloud Measurements	CDP_E-PEACE_flight 29b	Cloud Droplet Probe	E-PEACE_CDP_V2.csv	figshare	doi:10.6084/m9.figshare.5099983	http://doi.org/10.6084/m9.figshare.5099983	2011-08-17T21:34:34Z/2011-08-17T01:17:51Z
E-PEACE_flight 29b	Cloud Measurements	CIP_E-PEACE_flight 29b	Cloud Imaging Probe	E-PEACE_CIP_V2.csv	figshare	doi:10.6084/m9.figshare.5099983	http://doi.org/10.6084/m9.figshare.5099983	2011-08-17T21:34:34Z/2011-08-17T01:17:51Z
E-PEACE_flight 29b	Cloud Measurements	CloudWater_E-PEACE_flight 29b	Cloud Water	E-PEACE_CloudWater_V2.csv	figshare	doi:10.6084/m9.figshare.5099983	http://doi.org/10.6084/m9.figshare.5099983	2011-08-17T21:34:34Z/2011-08-17T01:17:51Z
E-PEACE_flight 3	Cloud Measurements	CASF_E-PEACE_flight 3	Forward Cloud and Aerosol Spectrometer	E-PEACE_CASF_V2.csv	figshare	doi:10.6084/m9.figshare.5099983	http://doi.org/10.6084/m9.figshare.5099983	2011-07-13T16:11:43Z/2011-07-13T20:31:00Z
E-PEACE_flight 3	Cloud Measurements	CCN_E-PEACE_flight 3	Cloud condensation nuclei	E-PEACE_CCN_V2.csv	figshare	doi:10.6084/m9.figshare.5099983	http://doi.org/10.6084/m9.figshare.5099983	2011-07-13T16:11:43Z/2011-07-13T20:31:00Z
E-PEACE_flight 3	Cloud Measurements	CDP_E-PEACE_flight 3	Cloud Droplet Probe	E-PEACE_CDP_V2.csv	figshare	doi:10.6084/m9.figshare.5099983	http://doi.org/10.6084/m9.figshare.5099983	2011-07-13T16:11:43Z/2011-07-13T20:31:00Z
E-PEACE_flight 3	Cloud Measurements	CIP_E-PEACE_flight 3	Cloud Imaging Probe	E-PEACE_CIP_V2.csv	figshare	doi:10.6084/m9.figshare.5099983	http://doi.org/10.6084/m9.figshare.5099983	2011-07-13T16:11:43Z/2011-07-13T20:31:00Z
E-PEACE_flight 3	Cloud Measurements	CloudWater_E-PEACE_flight 3	Cloud Water	E-PEACE_CloudWater_V2.csv	figshare	doi:10.6084/m9.figshare.5099983	http://doi.org/10.6084/m9.figshare.5099983	2011-07-13T16:11:43Z/2011-07-13T20:31:00Z
E-PEACE_flight 30a	Cloud Measurements	CASF_E-PEACE_flight 30a	Forward Cloud and Aerosol Spectrometer	E-PEACE_CASF_V2.csv	figshare	doi:10.6084/m9.figshare.5099983	http://doi.org/10.6084/m9.figshare.5099983	2011-08-18T16:46:50Z/2011-08-18T19:29:48Z
E-PEACE_flight 30a	Cloud Measurements	CCN_E-PEACE_flight 30a	Cloud condensation nuclei	E-PEACE_CCN_V2.csv	figshare	doi:10.6084/m9.figshare.5099983	http://doi.org/10.6084/m9.figshare.5099983	2011-08-18T16:46:50Z/2011-08-18T19:29:48Z
E-PEACE_flight 30a	Cloud Measurements	CDP_E-PEACE_flight 30a	Cloud Droplet Probe	E-PEACE_CDP_V2.csv	figshare	doi:10.6084/m9.figshare.5099983	http://doi.org/10.6084/m9.figshare.5099983	2011-08-18T16:46:50Z/2011-08-18T19:29:48Z
E-PEACE_flight 30a	Cloud Measurements	CIP_E-PEACE_flight 30a	Cloud Imaging Probe	E-PEACE_CIP_V2.csv	figshare	doi:10.6084/m9.figshare.5099983	http://doi.org/10.6084/m9.figshare.5099983	2011-08-18T16:46:50Z/2011-08-18T19:29:48Z
E-PEACE_flight 30a	Cloud Measurements	CloudWater_E-PEACE_flight 30a	Cloud Water	E-PEACE_CloudWater_V2.csv	figshare	doi:10.6084/m9.figshare.5099983	http://doi.org/10.6084/m9.figshare.5099983	2011-08-18T16:46:50Z/2011-08-18T19:29:48Z
E-PEACE_flight 30b	Cloud Measurements	CASF_E-PEACE_flight 30b	Forward Cloud and Aerosol Spectrometer	E-PEACE_CASF_V2.csv	figshare	doi:10.6084/m9.figshare.5099983	http://doi.org/10.6084/m9.figshare.5099983	2011-08-18T20:15:32Z/2011-08-18T21:35:49Z
E-PEACE_flight 30b	Cloud Measurements	CCN_E-PEACE_flight 30b	Cloud condensation nuclei	E-PEACE_CCN_V2.csv	figshare	doi:10.6084/m9.figshare.5099983	http://doi.org/10.6084/m9.figshare.5099983	2011-08-18T20:15:32Z/2011-08-18T21:35:49Z
E-PEACE_flight 30b	Cloud Measurements	CDP_E-PEACE_flight 30b	Cloud Droplet Probe	E-PEACE_CDP_V2.csv	figshare	doi:10.6084/m9.figshare.5099983	http://doi.org/10.6084/m9.figshare.5099983	2011-08-18T20:15:32Z/2011-08-18T21:35:49Z
E-PEACE_flight 30b	Cloud Measurements	CIP_E-PEACE_flight 30b	Cloud Imaging Probe	E-PEACE_CIP_V2.csv	figshare	doi:10.6084/m9.figshare.5099983	http://doi.org/10.6084/m9.figshare.5099983	2011-08-18T20:15:32Z/2011-08-18T21:35:49Z
E-PEACE_flight 30b	Cloud Measurements	CloudWater_E-PEACE_flight 30b	Cloud Water	E-PEACE_CloudWater_V2.csv	figshare	doi:10.6084/m9.figshare.5099983	http://doi.org/10.6084/m9.figshare.5099983	2011-08-18T20:15:32Z/2011-08-18T21:35:49Z
E-PEACE_flight 4	Cloud Measurements	CASF_E-PEACE_flight 4	Forward Cloud and Aerosol Spectrometer	E-PEACE_CASF_V2.csv	figshare	doi:10.6084/m9.figshare.5099983	http://doi.org/10.6084/m9.figshare.5099983	2011-07-14T16:06:33Z/2011-07-14T20:06:00Z
E-PEACE_flight 4	Cloud Measurements	CCN_E-PEACE_flight 4	Cloud condensation nuclei	E-PEACE_CCN_V2.csv	figshare	doi:10.6084/m9.figshare.5099983	http://doi.org/10.6084/m9.figshare.5099983	2011-07-14T16:06:33Z/2011-07-14T20:06:00Z
E-PEACE_flight 4	Cloud Measurements	CDP_E-PEACE_flight 4	Cloud Droplet Probe	E-PEACE_CDP_V2.csv	figshare	doi:10.6084/m9.figshare.5099983	http://doi.org/10.6084/m9.figshare.5099983	2011-07-14T16:06:33Z/2011-07-14T20:06:00Z
E-PEACE_flight 4	Cloud Measurements	CIP_E-PEACE_flight 4	Cloud Imaging Probe	E-PEACE_CIP_V2.csv	figshare	doi:10.6084/m9.figshare.5099983	http://doi.org/10.6084/m9.figshare.5099983	2011-07-14T16:06:33Z/2011-07-14T20:06:00Z
E-PEACE_flight 4	Cloud Measurements	CloudWater_E-PEACE_flight 4	Cloud Water	E-PEACE_CloudWater_V2.csv	figshare	doi:10.6084/m9.figshare.5099983	http://doi.org/10.6084/m9.figshare.5099983	2011-07-14T16:06:33Z/2011-07-14T20:06:00Z
E-PEACE_flight 5	Cloud Measurements	CASF_E-PEACE_flight 5	Forward Cloud and Aerosol Spectrometer	E-PEACE_CASF_V2.csv	figshare	doi:10.6084/m9.figshare.5099983	http://doi.org/10.6084/m9.figshare.5099983	2011-07-15T16:06:20Z/2011-07-15T19:59:39Z
E-PEACE_flight 5	Cloud Measurements	CCN_E-PEACE_flight 5	Cloud condensation nuclei	E-PEACE_CCN_V2.csv	figshare	doi:10.6084/m9.figshare.5099983	http://doi.org/10.6084/m9.figshare.5099983	2011-07-15T16:06:20Z/2011-07-15T19:59:39Z
E-PEACE_flight 5	Cloud Measurements	CDP_E-PEACE_flight 5	Cloud Droplet Probe	E-PEACE_CDP_V2.csv	figshare	doi:10.6084/m9.figshare.5099983	http://doi.org/10.6084/m9.figshare.5099983	2011-07-15T16:06:20Z/2011-07-15T19:59:39Z
E-PEACE_flight 5	Cloud Measurements	CIP_E-PEACE_flight 5	Cloud Imaging Probe	E-PEACE_CIP_V2.csv	figshare	doi:10.6084/m9.figshare.5099983	http://doi.org/10.6084/m9.figshare.5099983	2011-07-15T16:06:20Z/2011-07-15T19:59:39Z
E-PEACE_flight 5	Cloud Measurements	CloudWater_E-PEACE_flight 5	Cloud Water	E-PEACE_CloudWater_V2.csv	figshare	doi:10.6084/m9.figshare.5099983	http://doi.org/10.6084/m9.figshare.5099983	2011-07-15T16:06:20Z/2011-07-15T19:59:39Z
E-PEACE_flight 6	Cloud Measurements	CASF_E-PEACE_flight 6	Forward Cloud and Aerosol Spectrometer	E-PEACE_CASF_V2.csv	figshare	doi:10.6084/m9.figshare.5099983	http://doi.org/10.6084/m9.figshare.5099983	2011-07-16T16:04:54Z/2011-07-16T20:16:24Z
E-PEACE_flight 6	Cloud Measurements	CCN_E-PEACE_flight 6	Cloud condensation nuclei	E-PEACE_CCN_V2.csv	figshare	doi:10.6084/m9.figshare.5099983	http://doi.org/10.6084/m9.figshare.5099983	2011-07-16T16:04:54Z/2011-07-16T20:16:24Z
E-PEACE_flight 6	Cloud Measurements	CDP_E-PEACE_flight 6	Cloud Droplet Probe	E-PEACE_CDP_V2.csv	figshare	doi:10.6084/m9.figshare.5099983	http://doi.org/10.6084/m9.figshare.5099983	2011-07-16T16:04:54Z/2011-07-16T20:16:24Z
E-PEACE_flight 6	Cloud Measurements	CIP_E-PEACE_flight 6	Cloud Imaging Probe	E-PEACE_CIP_V2.csv	figshare	doi:10.6084/m9.figshare.5099983	http://doi.org/10.6084/m9.figshare.5099983	2011-07-16T16:04:54Z/2011-07-16T20:16:24Z
E-PEACE_flight 6	Cloud Measurements	CloudWater_E-PEACE_flight 6	Cloud Water	E-PEACE_CloudWater_V2.csv	figshare	doi:10.6084/m9.figshare.5099983	http://doi.org/10.6084/m9.figshare.5099983	2011-07-16T16:04:54Z/2011-07-16T20:16:24Z
E-PEACE_flight 7	Cloud Measurements	CASF_E-PEACE_flight 7	Forward Cloud and Aerosol Spectrometer	E-PEACE_CASF_V2.csv	figshare	doi:10.6084/m9.figshare.5099983	http://doi.org/10.6084/m9.figshare.5099983	2011-07-17T16:07:44Z/2011-07-17T20:09:06Z
E-PEACE_flight 7	Cloud Measurements	CCN_E-PEACE_flight 7	Cloud condensation nuclei	E-PEACE_CCN_V2.csv	figshare	doi:10.6084/m9.figshare.5099983	http://doi.org/10.6084/m9.figshare.5099983	2011-07-17T16:07:44Z/2011-07-17T20:09:06Z
E-PEACE_flight 7	Cloud Measurements	CDP_E-PEACE_flight 7	Cloud Droplet Probe	E-PEACE_CDP_V2.csv	figshare	doi:10.6084/m9.figshare.5099983	http://doi.org/10.6084/m9.figshare.5099983	2011-07-17T16:07:44Z/2011-07-17T20:09:06Z
E-PEACE_flight 7	Cloud Measurements	CIP_E-PEACE_flight 7	Cloud Imaging Probe	E-PEACE_CIP_V2.csv	figshare	doi:10.6084/m9.figshare.5099983	http://doi.org/10.6084/m9.figshare.5099983	2011-07-17T16:07:44Z/2011-07-17T20:09:06Z
E-PEACE_flight 7	Cloud Measurements	CloudWater_E-PEACE_flight 7	Cloud Water	E-PEACE_CloudWater_V2.csv	figshare	doi:10.6084/m9.figshare.5099983	http://doi.org/10.6084/m9.figshare.5099983	2011-07-17T16:07:44Z/2011-07-17T20:09:06Z
E-PEACE_flight 8	Cloud Measurements	CASF_E-PEACE_flight 8	Forward Cloud and Aerosol Spectrometer	E-PEACE_CASF_V2.csv	figshare	doi:10.6084/m9.figshare.5099983	http://doi.org/10.6084/m9.figshare.5099983	2011-07-19T16:05:40Z/2011-07-19T20:11:38Z
E-PEACE_flight 8	Cloud Measurements	CCN_E-PEACE_flight 8	Cloud condensation nuclei	E-PEACE_CCN_V2.csv	figshare	doi:10.6084/m9.figshare.5099983	http://doi.org/10.6084/m9.figshare.5099983	2011-07-19T16:05:40Z/2011-07-19T20:11:38Z
E-PEACE_flight 8	Cloud Measurements	CDP_E-PEACE_flight 8	Cloud Droplet Probe	E-PEACE_CDP_V2.csv	figshare	doi:10.6084/m9.figshare.5099983	http://doi.org/10.6084/m9.figshare.5099983	2011-07-19T16:05:40Z/2011-07-19T20:11:38Z
E-PEACE_flight 8	Cloud Measurements	CIP_E-PEACE_flight 8	Cloud Imaging Probe	E-PEACE_CIP_V2.csv	figshare	doi:10.6084/m9.figshare.5099983	http://doi.org/10.6084/m9.figshare.5099983	2011-07-19T16:05:40Z/2011-07-19T20:11:38Z
E-PEACE_flight 8	Cloud Measurements	CloudWater_E-PEACE_flight 8	Cloud Water	E-PEACE_CloudWater_V2.csv	figshare	doi:10.6084/m9.figshare.5099983	http://doi.org/10.6084/m9.figshare.5099983	2011-07-19T16:05:40Z/2011-07-19T20:11:38Z
E-PEACE_flight 9	Cloud Measurements	CASF_E-PEACE_flight 9	Forward Cloud and Aerosol Spectrometer	E-PEACE_CASF_V2.csv	figshare	doi:10.6084/m9.figshare.5099983	http://doi.org/10.6084/m9.figshare.5099983	2011-07-21T16:05:41Z/2011-07-21T20:17:03Z
E-PEACE_flight 9	Cloud Measurements	CCN_E-PEACE_flight 9	Cloud condensation nuclei	E-PEACE_CCN_V2.csv	figshare	doi:10.6084/m9.figshare.5099983	http://doi.org/10.6084/m9.figshare.5099983	2011-07-21T16:05:41Z/2011-07-21T20:17:03Z
E-PEACE_flight 9	Cloud Measurements	CDP_E-PEACE_flight 9	Cloud Droplet Probe	E-PEACE_CDP_V2.csv	figshare	doi:10.6084/m9.figshare.5099983	http://doi.org/10.6084/m9.figshare.5099983	2011-07-21T16:05:41Z/2011-07-21T20:17:03Z
E-PEACE_flight 9	Cloud Measurements	CIP_E-PEACE_flight 9	Cloud Imaging Probe	E-PEACE_CIP_V2.csv	figshare	doi:10.6084/m9.figshare.5099983	http://doi.org/10.6084/m9.figshare.5099983	2011-07-21T16:05:41Z/2011-07-21T20:17:03Z
E-PEACE_flight 9	Cloud Measurements	CloudWater_E-PEACE_flight 9	Cloud Water	E-PEACE_CloudWater_V2.csv	figshare	doi:10.6084/m9.figshare.5099983	http://doi.org/10.6084/m9.figshare.5099983	2011-07-21T16:05:41Z/2011-07-21T20:17:03Z
FASE_flight 1	Cloud Measurements	CASF_FASE_flight 1	Forward Cloud and Aerosol Spectrometer	FASE_CASF_V2.csv	figshare	doi:10.6084/m9.figshare.5099983	http://doi.org/10.6084/m9.figshare.5099983	2016-07-18T20:40:25Z/2016-07-18T22:09:22Z
FASE_flight 1	Cloud Measurements	CCN_FASE_flight 1	Cloud condensation nuclei	FASE_CCN_V2.csv	figshare	doi:10.6084/m9.figshare.5099983	http://doi.org/10.6084/m9.figshare.5099983	2016-07-18T20:40:25Z/2016-07-18T22:09:22Z
FASE_flight 1	Cloud Measurements	CIP_FASE_flight 1	Cloud Imaging Probe	FASE_CIP_V2.csv	figshare	doi:10.6084/m9.figshare.5099983	http://doi.org/10.6084/m9.figshare.5099983	2016-07-18T20:40:25Z/2016-07-18T22:09:22Z
FASE_flight 1	Cloud Measurements	CloudWater_FASE_flight 1	Cloud Water	FASE_CloudWater_V2.csv	figshare	doi:10.6084/m9.figshare.5099983	http://doi.org/10.6084/m9.figshare.5099983	2016-07-18T20:40:25Z/2016-07-18T22:09:22Z
FASE_flight 1	Cloud Measurements	FSSP_FASE_flight 1	Forward Scattering Spectrometer Probe	FASE_FSSP_V2.csv	figshare	doi:10.6084/m9.figshare.5099983	http://doi.org/10.6084/m9.figshare.5099983	2016-07-18T20:40:25Z/2016-07-18T22:09:22Z
FASE_flight 10	Cloud Measurements	CASF_FASE_flight 10	Forward Cloud and Aerosol Spectrometer	FASE_CASF_V2.csv	figshare	doi:10.6084/m9.figshare.5099983	http://doi.org/10.6084/m9.figshare.5099983	2016-08-04T17:34:11Z/2016-08-04T23:01:00Z
FASE_flight 10	Cloud Measurements	CCN_FASE_flight 10	Cloud condensation nuclei	FASE_CCN_V2.csv	figshare	doi:10.6084/m9.figshare.5099983	http://doi.org/10.6084/m9.figshare.5099983	2016-08-04T17:34:11Z/2016-08-04T23:01:00Z
FASE_flight 10	Cloud Measurements	CIP_FASE_flight 10	Cloud Imaging Probe	FASE_CIP_V2.csv	figshare	doi:10.6084/m9.figshare.5099983	http://doi.org/10.6084/m9.figshare.5099983	2016-08-04T17:34:11Z/2016-08-04T23:01:00Z
FASE_flight 10	Cloud Measurements	CloudWater_FASE_flight 10	Cloud Water	FASE_CloudWater_V2.csv	figshare	doi:10.6084/m9.figshare.5099983	http://doi.org/10.6084/m9.figshare.5099983	2016-08-04T17:34:11Z/2016-08-04T23:01:00Z
FASE_flight 10	Cloud Measurements	FSSP_FASE_flight 10	Forward Scattering Spectrometer Probe	FASE_FSSP_V2.csv	figshare	doi:10.6084/m9.figshare.5099983	http://doi.org/10.6084/m9.figshare.5099983	2016-08-04T17:34:11Z/2016-08-04T23:01:00Z
FASE_flight 11	Cloud Measurements	CASF_FASE_flight 11	Forward Cloud and Aerosol Spectrometer	FASE_CASF_V2.csv	figshare	doi:10.6084/m9.figshare.5099983	http://doi.org/10.6084/m9.figshare.5099983	2016-08-05T16:18:04Z/2016-08-05T19:34:59Z
FASE_flight 11	Cloud Measurements	CCN_FASE_flight 11	Cloud condensation nuclei	FASE_CCN_V2.csv	figshare	doi:10.6084/m9.figshare.5099983	http://doi.org/10.6084/m9.figshare.5099983	2016-08-05T16:18:04Z/2016-08-05T19:34:59Z
FASE_flight 11	Cloud Measurements	CIP_FASE_flight 11	Cloud Imaging Probe	FASE_CIP_V2.csv	figshare	doi:10.6084/m9.figshare.5099983	http://doi.org/10.6084/m9.figshare.5099983	2016-08-05T16:18:04Z/2016-08-05T19:34:59Z
FASE_flight 11	Cloud Measurements	CloudWater_FASE_flight 11	Cloud Water	FASE_CloudWater_V2.csv	figshare	doi:10.6084/m9.figshare.5099983	http://doi.org/10.6084/m9.figshare.5099983	2016-08-05T16:18:04Z/2016-08-05T19:34:59Z
FASE_flight 11	Cloud Measurements	FSSP_FASE_flight 11	Forward Scattering Spectrometer Probe	FASE_FSSP_V2.csv	figshare	doi:10.6084/m9.figshare.5099983	http://doi.org/10.6084/m9.figshare.5099983	2016-08-05T16:18:04Z/2016-08-05T19:34:59Z
FASE_flight 12	Cloud Measurements	CASF_FASE_flight 12	Forward Cloud and Aerosol Spectrometer	FASE_CASF_V2.csv	figshare	doi:10.6084/m9.figshare.5099983	http://doi.org/10.6084/m9.figshare.5099983	2016-08-08T17:41:55Z/2016-08-08T22:20:42Z
FASE_flight 12	Cloud Measurements	CCN_FASE_flight 12	Cloud condensation nuclei	FASE_CCN_V2.csv	figshare	doi:10.6084/m9.figshare.5099983	http://doi.org/10.6084/m9.figshare.5099983	2016-08-08T17:41:55Z/2016-08-08T22:20:42Z
FASE_flight 12	Cloud Measurements	CIP_FASE_flight 12	Cloud Imaging Probe	FASE_CIP_V2.csv	figshare	doi:10.6084/m9.figshare.5099983	http://doi.org/10.6084/m9.figshare.5099983	2016-08-08T17:41:55Z/2016-08-08T22:20:42Z
FASE_flight 12	Cloud Measurements	CloudWater_FASE_flight 12	Cloud Water	FASE_CloudWater_V2.csv	figshare	doi:10.6084/m9.figshare.5099983	http://doi.org/10.6084/m9.figshare.5099983	2016-08-08T17:41:55Z/2016-08-08T22:20:42Z
FASE_flight 12	Cloud Measurements	FSSP_FASE_flight 12	Forward Scattering Spectrometer Probe	FASE_FSSP_V2.csv	figshare	doi:10.6084/m9.figshare.5099983	http://doi.org/10.6084/m9.figshare.5099983	2016-08-08T17:41:55Z/2016-08-08T22:20:42Z
FASE_flight 13	Cloud Measurements	CASF_FASE_flight 13	Forward Cloud and Aerosol Spectrometer	FASE_CASF_V2.csv	figshare	doi:10.6084/m9.figshare.5099983	http://doi.org/10.6084/m9.figshare.5099983	2016-08-09T17:14:35Z/2016-08-09T21:06:00Z
FASE_flight 13	Cloud Measurements	CCN_FASE_flight 13	Cloud condensation nuclei	FASE_CCN_V2.csv	figshare	doi:10.6084/m9.figshare.5099983	http://doi.org/10.6084/m9.figshare.5099983	2016-08-09T17:14:35Z/2016-08-09T21:06:00Z
FASE_flight 13	Cloud Measurements	CIP_FASE_flight 13	Cloud Imaging Probe	FASE_CIP_V2.csv	figshare	doi:10.6084/m9.figshare.5099983	http://doi.org/10.6084/m9.figshare.5099983	2016-08-09T17:14:35Z/2016-08-09T21:06:00Z
FASE_flight 13	Cloud Measurements	CloudWater_FASE_flight 13	Cloud Water	FASE_CloudWater_V2.csv	figshare	doi:10.6084/m9.figshare.5099983	http://doi.org/10.6084/m9.figshare.5099983	2016-08-09T17:14:35Z/2016-08-09T21:06:00Z
FASE_flight 13	Cloud Measurements	FSSP_FASE_flight 13	Forward Scattering Spectrometer Probe	FASE_FSSP_V2.csv	figshare	doi:10.6084/m9.figshare.5099983	http://doi.org/10.6084/m9.figshare.5099983	2016-08-09T17:14:35Z/2016-08-09T21:06:00Z
FASE_flight 14	Cloud Measurements	CASF_FASE_flight 14	Forward Cloud and Aerosol Spectrometer	FASE_CASF_V2.csv	figshare	doi:10.6084/m9.figshare.5099983	http://doi.org/10.6084/m9.figshare.5099983	2016-08-10T16:20:12Z/2016-08-10T21:13:29Z
FASE_flight 14	Cloud Measurements	CCN_FASE_flight 14	Cloud condensation nuclei	FASE_CCN_V2.csv	figshare	doi:10.6084/m9.figshare.5099983	http://doi.org/10.6084/m9.figshare.5099983	2016-08-10T16:20:12Z/2016-08-10T21:13:29Z
FASE_flight 14	Cloud Measurements	CIP_FASE_flight 14	Cloud Imaging Probe	FASE_CIP_V2.csv	figshare	doi:10.6084/m9.figshare.5099983	http://doi.org/10.6084/m9.figshare.5099983	2016-08-10T16:20:12Z/2016-08-10T21:13:29Z
FASE_flight 14	Cloud Measurements	CloudWater_FASE_flight 14	Cloud Water	FASE_CloudWater_V2.csv	figshare	doi:10.6084/m9.figshare.5099983	http://doi.org/10.6084/m9.figshare.5099983	2016-08-10T16:20:12Z/2016-08-10T21:13:29Z
FASE_flight 14	Cloud Measurements	FSSP_FASE_flight 14	Forward Scattering Spectrometer Probe	FASE_FSSP_V2.csv	figshare	doi:10.6084/m9.figshare.5099983	http://doi.org/10.6084/m9.figshare.5099983	2016-08-10T16:20:12Z/2016-08-10T21:13:29Z
FASE_flight 15A	Cloud Measurements	CASF_FASE_flight 15A	Forward Cloud and Aerosol Spectrometer	FASE_CASF_V2.csv	figshare	doi:10.6084/m9.figshare.5099983	http://doi.org/10.6084/m9.figshare.5099983	2016-08-11T16:12:35Z/2016-08-11T19:31:50Z
FASE_flight 15A	Cloud Measurements	CCN_FASE_flight 15A	Cloud condensation nuclei	FASE_CCN_V2.csv	figshare	doi:10.6084/m9.figshare.5099983	http://doi.org/10.6084/m9.figshare.5099983	2016-08-11T16:12:35Z/2016-08-11T19:31:50Z
FASE_flight 15A	Cloud Measurements	CIP_FASE_flight 15A	Cloud Imaging Probe	FASE_CIP_V2.csv	figshare	doi:10.6084/m9.figshare.5099983	http://doi.org/10.6084/m9.figshare.5099983	2016-08-11T16:12:35Z/2016-08-11T19:31:50Z
FASE_flight 15A	Cloud Measurements	CloudWater_FASE_flight 15A	Cloud Water	FASE_CloudWater_V2.csv	figshare	doi:10.6084/m9.figshare.5099983	http://doi.org/10.6084/m9.figshare.5099983	2016-08-11T16:12:35Z/2016-08-11T19:31:50Z
FASE_flight 15A	Cloud Measurements	FSSP_FASE_flight 15A	Forward Scattering Spectrometer Probe	FASE_FSSP_V2.csv	figshare	doi:10.6084/m9.figshare.5099983	http://doi.org/10.6084/m9.figshare.5099983	2016-08-11T16:12:35Z/2016-08-11T19:31:50Z
FASE_flight 15B	Cloud Measurements	CASF_FASE_flight 15B	Forward Cloud and Aerosol Spectrometer	FASE_CASF_V2.csv	figshare	doi:10.6084/m9.figshare.5099983	http://doi.org/10.6084/m9.figshare.5099983	2016-08-11T20:35:40Z/2016-08-11T00:18:00Z
FASE_flight 15B	Cloud Measurements	CCN_FASE_flight 15B	Cloud condensation nuclei	FASE_CCN_V2.csv	figshare	doi:10.6084/m9.figshare.5099983	http://doi.org/10.6084/m9.figshare.5099983	2016-08-11T20:35:40Z/2016-08-11T00:18:00Z
FASE_flight 15B	Cloud Measurements	CIP_FASE_flight 15B	Cloud Imaging Probe	FASE_CIP_V2.csv	figshare	doi:10.6084/m9.figshare.5099983	http://doi.org/10.6084/m9.figshare.5099983	2016-08-11T20:35:40Z/2016-08-11T00:18:00Z
FASE_flight 15B	Cloud Measurements	CloudWater_FASE_flight 15B	Cloud Water	FASE_CloudWater_V2.csv	figshare	doi:10.6084/m9.figshare.5099983	http://doi.org/10.6084/m9.figshare.5099983	2016-08-11T20:35:40Z/2016-08-11T00:18:00Z
FASE_flight 15B	Cloud Measurements	FSSP_FASE_flight 15B	Forward Scattering Spectrometer Probe	FASE_FSSP_V2.csv	figshare	doi:10.6084/m9.figshare.5099983	http://doi.org/10.6084/m9.figshare.5099983	2016-08-11T20:35:40Z/2016-08-11T00:18:00Z
FASE_flight 16	Cloud Measurements	CASF_FASE_flight 16	Forward Cloud and Aerosol Spectrometer	FASE_CASF_V2.csv	figshare	doi:10.6084/m9.figshare.5099983	http://doi.org/10.6084/m9.figshare.5099983	2016-08-12T17:37:50Z/2016-08-12T21:02:42Z
FASE_flight 16	Cloud Measurements	CCN_FASE_flight 16	Cloud condensation nuclei	FASE_CCN_V2.csv	figshare	doi:10.6084/m9.figshare.5099983	http://doi.org/10.6084/m9.figshare.5099983	2016-08-12T17:37:50Z/2016-08-12T21:02:42Z
FASE_flight 16	Cloud Measurements	CIP_FASE_flight 16	Cloud Imaging Probe	FASE_CIP_V2.csv	figshare	doi:10.6084/m9.figshare.5099983	http://doi.org/10.6084/m9.figshare.5099983	2016-08-12T17:37:50Z/2016-08-12T21:02:42Z
FASE_flight 16	Cloud Measurements	CloudWater_FASE_flight 16	Cloud Water	FASE_CloudWater_V2.csv	figshare	doi:10.6084/m9.figshare.5099983	http://doi.org/10.6084/m9.figshare.5099983	2016-08-12T17:37:50Z/2016-08-12T21:02:42Z
FASE_flight 16	Cloud Measurements	FSSP_FASE_flight 16	Forward Scattering Spectrometer Probe	FASE_FSSP_V2.csv	figshare	doi:10.6084/m9.figshare.5099983	http://doi.org/10.6084/m9.figshare.5099983	2016-08-12T17:37:50Z/2016-08-12T21:02:42Z
FASE_flight 2	Cloud Measurements	CASF_FASE_flight 2	Forward Cloud and Aerosol Spectrometer	FASE_CASF_V2.csv	figshare	doi:10.6084/m9.figshare.5099983	http://doi.org/10.6084/m9.figshare.5099983	2016-07-22T15:23:28Z/2016-07-22T20:31:29Z
FASE_flight 2	Cloud Measurements	CCN_FASE_flight 2	Cloud condensation nuclei	FASE_CCN_V2.csv	figshare	doi:10.6084/m9.figshare.5099983	http://doi.org/10.6084/m9.figshare.5099983	2016-07-22T15:23:28Z/2016-07-22T20:31:29Z
FASE_flight 2	Cloud Measurements	CIP_FASE_flight 2	Cloud Imaging Probe	FASE_CIP_V2.csv	figshare	doi:10.6084/m9.figshare.5099983	http://doi.org/10.6084/m9.figshare.5099983	2016-07-22T15:23:28Z/2016-07-22T20:31:29Z
FASE_flight 2	Cloud Measurements	CloudWater_FASE_flight 2	Cloud Water	FASE_CloudWater_V2.csv	figshare	doi:10.6084/m9.figshare.5099983	http://doi.org/10.6084/m9.figshare.5099983	2016-07-22T15:23:28Z/2016-07-22T20:31:29Z
FASE_flight 2	Cloud Measurements	FSSP_FASE_flight 2	Forward Scattering Spectrometer Probe	FASE_FSSP_V2.csv	figshare	doi:10.6084/m9.figshare.5099983	http://doi.org/10.6084/m9.figshare.5099983	2016-07-22T15:23:28Z/2016-07-22T20:31:29Z
FASE_flight 3	Cloud Measurements	CASF_FASE_flight 3	Forward Cloud and Aerosol Spectrometer	FASE_CASF_V2.csv	figshare	doi:10.6084/m9.figshare.5099983	http://doi.org/10.6084/m9.figshare.5099983	2016-07-25T19:20:28Z/2016-07-25T01:02:00Z
FASE_flight 3	Cloud Measurements	CCN_FASE_flight 3	Cloud condensation nuclei	FASE_CCN_V2.csv	figshare	doi:10.6084/m9.figshare.5099983	http://doi.org/10.6084/m9.figshare.5099983	2016-07-25T19:20:28Z/2016-07-25T01:02:00Z
FASE_flight 3	Cloud Measurements	CIP_FASE_flight 3	Cloud Imaging Probe	FASE_CIP_V2.csv	figshare	doi:10.6084/m9.figshare.5099983	http://doi.org/10.6084/m9.figshare.5099983	2016-07-25T19:20:28Z/2016-07-25T01:02:00Z
FASE_flight 3	Cloud Measurements	CloudWater_FASE_flight 3	Cloud Water	FASE_CloudWater_V2.csv	figshare	doi:10.6084/m9.figshare.5099983	http://doi.org/10.6084/m9.figshare.5099983	2016-07-25T19:20:28Z/2016-07-25T01:02:00Z
FASE_flight 3	Cloud Measurements	FSSP_FASE_flight 3	Forward Scattering Spectrometer Probe	FASE_FSSP_V2.csv	figshare	doi:10.6084/m9.figshare.5099983	http://doi.org/10.6084/m9.figshare.5099983	2016-07-25T19:20:28Z/2016-07-25T01:02:00Z
FASE_flight 4	Cloud Measurements	CASF_FASE_flight 4	Forward Cloud and Aerosol Spectrometer	FASE_CASF_V2.csv	figshare	doi:10.6084/m9.figshare.5099983	http://doi.org/10.6084/m9.figshare.5099983	2016-07-26T17:19:02Z/2016-07-26T21:49:04Z
FASE_flight 4	Cloud Measurements	CCN_FASE_flight 4	Cloud condensation nuclei	FASE_CCN_V2.csv	figshare	doi:10.6084/m9.figshare.5099983	http://doi.org/10.6084/m9.figshare.5099983	2016-07-26T17:19:02Z/2016-07-26T21:49:04Z
FASE_flight 4	Cloud Measurements	CIP_FASE_flight 4	Cloud Imaging Probe	FASE_CIP_V2.csv	figshare	doi:10.6084/m9.figshare.5099983	http://doi.org/10.6084/m9.figshare.5099983	2016-07-26T17:19:02Z/2016-07-26T21:49:04Z
FASE_flight 4	Cloud Measurements	CloudWater_FASE_flight 4	Cloud Water	FASE_CloudWater_V2.csv	figshare	doi:10.6084/m9.figshare.5099983	http://doi.org/10.6084/m9.figshare.5099983	2016-07-26T17:19:02Z/2016-07-26T21:49:04Z
FASE_flight 4	Cloud Measurements	FSSP_FASE_flight 4	Forward Scattering Spectrometer Probe	FASE_FSSP_V2.csv	figshare	doi:10.6084/m9.figshare.5099983	http://doi.org/10.6084/m9.figshare.5099983	2016-07-26T17:19:02Z/2016-07-26T21:49:04Z
FASE_flight 5	Cloud Measurements	CASF_FASE_flight 5	Forward Cloud and Aerosol Spectrometer	FASE_CASF_V2.csv	figshare	doi:10.6084/m9.figshare.5099983	http://doi.org/10.6084/m9.figshare.5099983	2016-07-27T17:00:00Z/2016-07-27T21:21:07Z
FASE_flight 5	Cloud Measurements	CCN_FASE_flight 5	Cloud condensation nuclei	FASE_CCN_V2.csv	figshare	doi:10.6084/m9.figshare.5099983	http://doi.org/10.6084/m9.figshare.5099983	2016-07-27T17:00:00Z/2016-07-27T21:21:07Z
FASE_flight 5	Cloud Measurements	CIP_FASE_flight 5	Cloud Imaging Probe	FASE_CIP_V2.csv	figshare	doi:10.6084/m9.figshare.5099983	http://doi.org/10.6084/m9.figshare.5099983	2016-07-27T17:00:00Z/2016-07-27T21:21:07Z
FASE_flight 5	Cloud Measurements	CloudWater_FASE_flight 5	Cloud Water	FASE_CloudWater_V2.csv	figshare	doi:10.6084/m9.figshare.5099983	http://doi.org/10.6084/m9.figshare.5099983	2016-07-27T17:00:00Z/2016-07-27T21:21:07Z
FASE_flight 5	Cloud Measurements	FSSP_FASE_flight 5	Forward Scattering Spectrometer Probe	FASE_FSSP_V2.csv	figshare	doi:10.6084/m9.figshare.5099983	http://doi.org/10.6084/m9.figshare.5099983	2016-07-27T17:00:00Z/2016-07-27T21:21:07Z
FASE_flight 6A	Cloud Measurements	CASF_FASE_flight 6A	Forward Cloud and Aerosol Spectrometer	FASE_CASF_V2.csv	figshare	doi:10.6084/m9.figshare.5099983	http://doi.org/10.6084/m9.figshare.5099983	2016-07-29T15:45:20Z/2016-07-29T16:41:50Z
FASE_flight 6A	Cloud Measurements	CCN_FASE_flight 6A	Cloud condensation nuclei	FASE_CCN_V2.csv	figshare	doi:10.6084/m9.figshare.5099983	http://doi.org/10.6084/m9.figshare.5099983	2016-07-29T15:45:20Z/2016-07-29T16:41:50Z
FASE_flight 6A	Cloud Measurements	CIP_FASE_flight 6A	Cloud Imaging Probe	FASE_CIP_V2.csv	figshare	doi:10.6084/m9.figshare.5099983	http://doi.org/10.6084/m9.figshare.5099983	2016-07-29T15:45:20Z/2016-07-29T16:41:50Z
FASE_flight 6A	Cloud Measurements	CloudWater_FASE_flight 6A	Cloud Water	FASE_CloudWater_V2.csv	figshare	doi:10.6084/m9.figshare.5099983	http://doi.org/10.6084/m9.figshare.5099983	2016-07-29T15:45:20Z/2016-07-29T16:41:50Z
FASE_flight 6A	Cloud Measurements	FSSP_FASE_flight 6A	Forward Scattering Spectrometer Probe	FASE_FSSP_V2.csv	figshare	doi:10.6084/m9.figshare.5099983	http://doi.org/10.6084/m9.figshare.5099983	2016-07-29T15:45:20Z/2016-07-29T16:41:50Z
FASE_flight 6B	Cloud Measurements	CASF_FASE_flight 6B	Forward Cloud and Aerosol Spectrometer	FASE_CASF_V2.csv	figshare	doi:10.6084/m9.figshare.5099983	http://doi.org/10.6084/m9.figshare.5099983	2016-07-29T17:31:30Z/2016-07-29T21:38:40Z
FASE_flight 6B	Cloud Measurements	CCN_FASE_flight 6B	Cloud condensation nuclei	FASE_CCN_V2.csv	figshare	doi:10.6084/m9.figshare.5099983	http://doi.org/10.6084/m9.figshare.5099983	2016-07-29T17:31:30Z/2016-07-29T21:38:40Z
FASE_flight 6B	Cloud Measurements	CIP_FASE_flight 6B	Cloud Imaging Probe	FASE_CIP_V2.csv	figshare	doi:10.6084/m9.figshare.5099983	http://doi.org/10.6084/m9.figshare.5099983	2016-07-29T17:31:30Z/2016-07-29T21:38:40Z
FASE_flight 6B	Cloud Measurements	CloudWater_FASE_flight 6B	Cloud Water	FASE_CloudWater_V2.csv	figshare	doi:10.6084/m9.figshare.5099983	http://doi.org/10.6084/m9.figshare.5099983	2016-07-29T17:31:30Z/2016-07-29T21:38:40Z
FASE_flight 6B	Cloud Measurements	FSSP_FASE_flight 6B	Forward Scattering Spectrometer Probe	FASE_FSSP_V2.csv	figshare	doi:10.6084/m9.figshare.5099983	http://doi.org/10.6084/m9.figshare.5099983	2016-07-29T17:31:30Z/2016-07-29T21:38:40Z
FASE_flight 6C	Cloud Measurements	CASF_FASE_flight 6C	Forward Cloud and Aerosol Spectrometer	FASE_CASF_V2.csv	figshare	doi:10.6084/m9.figshare.5099983	http://doi.org/10.6084/m9.figshare.5099983	2016-07-29T22:49:10Z/2016-07-29T02:16:04Z
FASE_flight 6C	Cloud Measurements	CCN_FASE_flight 6C	Cloud condensation nuclei	FASE_CCN_V2.csv	figshare	doi:10.6084/m9.figshare.5099983	http://doi.org/10.6084/m9.figshare.5099983	2016-07-29T22:49:10Z/2016-07-29T02:16:04Z
FASE_flight 6C	Cloud Measurements	CIP_FASE_flight 6C	Cloud Imaging Probe	FASE_CIP_V2.csv	figshare	doi:10.6084/m9.figshare.5099983	http://doi.org/10.6084/m9.figshare.5099983	2016-07-29T22:49:10Z/2016-07-29T02:16:04Z
FASE_flight 6C	Cloud Measurements	CloudWater_FASE_flight 6C	Cloud Water	FASE_CloudWater_V2.csv	figshare	doi:10.6084/m9.figshare.5099983	http://doi.org/10.6084/m9.figshare.5099983	2016-07-29T22:49:10Z/2016-07-29T02:16:04Z
FASE_flight 6C	Cloud Measurements	FSSP_FASE_flight 6C	Forward Scattering Spectrometer Probe	FASE_FSSP_V2.csv	figshare	doi:10.6084/m9.figshare.5099983	http://doi.org/10.6084/m9.figshare.5099983	2016-07-29T22:49:10Z/2016-07-29T02:16:04Z
FASE_flight 7A	Cloud Measurements	CASF_FASE_flight 7A	Forward Cloud and Aerosol Spectrometer	FASE_CASF_V2.csv	figshare	doi:10.6084/m9.figshare.5099983	http://doi.org/10.6084/m9.figshare.5099983	2016-08-01T17:16:32Z/2016-08-01T18:13:50Z
FASE_flight 7A	Cloud Measurements	CCN_FASE_flight 7A	Cloud condensation nuclei	FASE_CCN_V2.csv	figshare	doi:10.6084/m9.figshare.5099983	http://doi.org/10.6084/m9.figshare.5099983	2016-08-01T17:16:32Z/2016-08-01T18:13:50Z
FASE_flight 7A	Cloud Measurements	CIP_FASE_flight 7A	Cloud Imaging Probe	FASE_CIP_V2.csv	figshare	doi:10.6084/m9.figshare.5099983	http://doi.org/10.6084/m9.figshare.5099983	2016-08-01T17:16:32Z/2016-08-01T18:13:50Z
FASE_flight 7A	Cloud Measurements	CloudWater_FASE_flight 7A	Cloud Water	FASE_CloudWater_V2.csv	figshare	doi:10.6084/m9.figshare.5099983	http://doi.org/10.6084/m9.figshare.5099983	2016-08-01T17:16:32Z/2016-08-01T18:13:50Z
FASE_flight 7A	Cloud Measurements	FSSP_FASE_flight 7A	Forward Scattering Spectrometer Probe	FASE_FSSP_V2.csv	figshare	doi:10.6084/m9.figshare.5099983	http://doi.org/10.6084/m9.figshare.5099983	2016-08-01T17:16:32Z/2016-08-01T18:13:50Z
FASE_flight 7B	Cloud Measurements	CASF_FASE_flight 7B	Forward Cloud and Aerosol Spectrometer	FASE_CASF_V2.csv	figshare	doi:10.6084/m9.figshare.5099983	http://doi.org/10.6084/m9.figshare.5099983	2016-08-01T19:13:26Z/2016-08-01T23:23:00Z
FASE_flight 7B	Cloud Measurements	CCN_FASE_flight 7B	Cloud condensation nuclei	FASE_CCN_V2.csv	figshare	doi:10.6084/m9.figshare.5099983	http://doi.org/10.6084/m9.figshare.5099983	2016-08-01T19:13:26Z/2016-08-01T23:23:00Z
FASE_flight 7B	Cloud Measurements	CIP_FASE_flight 7B	Cloud Imaging Probe	FASE_CIP_V2.csv	figshare	doi:10.6084/m9.figshare.5099983	http://doi.org/10.6084/m9.figshare.5099983	2016-08-01T19:13:26Z/2016-08-01T23:23:00Z
FASE_flight 7B	Cloud Measurements	CloudWater_FASE_flight 7B	Cloud Water	FASE_CloudWater_V2.csv	figshare	doi:10.6084/m9.figshare.5099983	http://doi.org/10.6084/m9.figshare.5099983	2016-08-01T19:13:26Z/2016-08-01T23:23:00Z
FASE_flight 7B	Cloud Measurements	FSSP_FASE_flight 7B	Forward Scattering Spectrometer Probe	FASE_FSSP_V2.csv	figshare	doi:10.6084/m9.figshare.5099983	http://doi.org/10.6084/m9.figshare.5099983	2016-08-01T19:13:26Z/2016-08-01T23:23:00Z
FASE_flight 8	Cloud Measurements	CASF_FASE_flight 8	Forward Cloud and Aerosol Spectrometer	FASE_CASF_V2.csv	figshare	doi:10.6084/m9.figshare.5099983	http://doi.org/10.6084/m9.figshare.5099983	2016-08-02T18:01:34Z/2016-08-02T22:53:40Z
FASE_flight 8	Cloud Measurements	CCN_FASE_flight 8	Cloud condensation nuclei	FASE_CCN_V2.csv	figshare	doi:10.6084/m9.figshare.5099983	http://doi.org/10.6084/m9.figshare.5099983	2016-08-02T18:01:34Z/2016-08-02T22:53:40Z
FASE_flight 8	Cloud Measurements	CIP_FASE_flight 8	Cloud Imaging Probe	FASE_CIP_V2.csv	figshare	doi:10.6084/m9.figshare.5099983	http://doi.org/10.6084/m9.figshare.5099983	2016-08-02T18:01:34Z/2016-08-02T22:53:40Z
FASE_flight 8	Cloud Measurements	CloudWater_FASE_flight 8	Cloud Water	FASE_CloudWater_V2.csv	figshare	doi:10.6084/m9.figshare.5099983	http://doi.org/10.6084/m9.figshare.5099983	2016-08-02T18:01:34Z/2016-08-02T22:53:40Z
FASE_flight 8	Cloud Measurements	FSSP_FASE_flight 8	Forward Scattering Spectrometer Probe	FASE_FSSP_V2.csv	figshare	doi:10.6084/m9.figshare.5099983	http://doi.org/10.6084/m9.figshare.5099983	2016-08-02T18:01:34Z/2016-08-02T22:53:40Z
FASE_flight 9A	Cloud Measurements	CASF_FASE_flight 9A	Forward Cloud and Aerosol Spectrometer	FASE_CASF_V2.csv	figshare	doi:10.6084/m9.figshare.5099983	http://doi.org/10.6084/m9.figshare.5099983	2016-08-03T16:56:40Z/2016-08-03T20:15:50Z
FASE_flight 9A	Cloud Measurements	CCN_FASE_flight 9A	Cloud condensation nuclei	FASE_CCN_V2.csv	figshare	doi:10.6084/m9.figshare.5099983	http://doi.org/10.6084/m9.figshare.5099983	2016-08-03T16:56:40Z/2016-08-03T20:15:50Z
FASE_flight 9A	Cloud Measurements	CIP_FASE_flight 9A	Cloud Imaging Probe	FASE_CIP_V2.csv	figshare	doi:10.6084/m9.figshare.5099983	http://doi.org/10.6084/m9.figshare.5099983	2016-08-03T16:56:40Z/2016-08-03T20:15:50Z
FASE_flight 9A	Cloud Measurements	CloudWater_FASE_flight 9A	Cloud Water	FASE_CloudWater_V2.csv	figshare	doi:10.6084/m9.figshare.5099983	http://doi.org/10.6084/m9.figshare.5099983	2016-08-03T16:56:40Z/2016-08-03T20:15:50Z
FASE_flight 9A	Cloud Measurements	FSSP_FASE_flight 9A	Forward Scattering Spectrometer Probe	FASE_FSSP_V2.csv	figshare	doi:10.6084/m9.figshare.5099983	http://doi.org/10.6084/m9.figshare.5099983	2016-08-03T16:56:40Z/2016-08-03T20:15:50Z
FASE_flight 9B	Cloud Measurements	CASF_FASE_flight 9B	Forward Cloud and Aerosol Spectrometer	FASE_CASF_V2.csv	figshare	doi:10.6084/m9.figshare.5099983	http://doi.org/10.6084/m9.figshare.5099983	2016-08-03T21:06:20Z/2016-08-03T00:56:20Z
FASE_flight 9B	Cloud Measurements	CCN_FASE_flight 9B	Cloud condensation nuclei	FASE_CCN_V2.csv	figshare	doi:10.6084/m9.figshare.5099983	http://doi.org/10.6084/m9.figshare.5099983	2016-08-03T21:06:20Z/2016-08-03T00:56:20Z
FASE_flight 9B	Cloud Measurements	CIP_FASE_flight 9B	Cloud Imaging Probe	FASE_CIP_V2.csv	figshare	doi:10.6084/m9.figshare.5099983	http://doi.org/10.6084/m9.figshare.5099983	2016-08-03T21:06:20Z/2016-08-03T00:56:20Z
FASE_flight 9B	Cloud Measurements	CloudWater_FASE_flight 9B	Cloud Water	FASE_CloudWater_V2.csv	figshare	doi:10.6084/m9.figshare.5099983	http://doi.org/10.6084/m9.figshare.5099983	2016-08-03T21:06:20Z/2016-08-03T00:56:20Z
FASE_flight 9B	Cloud Measurements	FSSP_FASE_flight 9B	Forward Scattering Spectrometer Probe	FASE_FSSP_V2.csv	figshare	doi:10.6084/m9.figshare.5099983	http://doi.org/10.6084/m9.figshare.5099983	2016-08-03T21:06:20Z/2016-08-03T00:56:20Z
MASE I_flight 1	Cloud Measurements	CASF_MASE I_flight 1	Forward Cloud and Aerosol Spectrometer	MASE1_CASF_V2.csv	figshare	doi:10.6084/m9.figshare.5099983	http://doi.org/10.6084/m9.figshare.5099983	2005-07-02T20:10:35Z/2005-07-02T22:47:03Z
MASE I_flight 1	Cloud Measurements	CIP_MASE I_flight 1	Cloud Imaging Probe	MASE1_CIP_V2.csv	figshare	doi:10.6084/m9.figshare.5099983	http://doi.org/10.6084/m9.figshare.5099983	2005-07-02T20:10:35Z/2005-07-02T22:47:03Z
MASE I_flight 1	Cloud Measurements	FSSP_MASE I_flight 1	Forward Scattering Spectrometer Probe	MASE1_FSSP_V2.csv	figshare	doi:10.6084/m9.figshare.5099983	http://doi.org/10.6084/m9.figshare.5099983	2005-07-02T20:10:35Z/2005-07-02T22:47:03Z
MASE I_flight 10	Cloud Measurements	CASF_MASE I_flight 10	Forward Cloud and Aerosol Spectrometer	MASE1_CASF_V2.csv	figshare	doi:10.6084/m9.figshare.5099983	http://doi.org/10.6084/m9.figshare.5099983	2005-07-14T17:32:20Z/2005-07-14T21:17:00Z
MASE I_flight 10	Cloud Measurements	CIP_MASE I_flight 10	Cloud Imaging Probe	MASE1_CIP_V2.csv	figshare	doi:10.6084/m9.figshare.5099983	http://doi.org/10.6084/m9.figshare.5099983	2005-07-14T17:32:20Z/2005-07-14T21:17:00Z
MASE I_flight 10	Cloud Measurements	FSSP_MASE I_flight 10	Forward Scattering Spectrometer Probe	MASE1_FSSP_V2.csv	figshare	doi:10.6084/m9.figshare.5099983	http://doi.org/10.6084/m9.figshare.5099983	2005-07-14T17:32:20Z/2005-07-14T21:17:00Z
MASE I_flight 11	Cloud Measurements	CASF_MASE I_flight 11	Forward Cloud and Aerosol Spectrometer	MASE1_CASF_V2.csv	figshare	doi:10.6084/m9.figshare.5099983	http://doi.org/10.6084/m9.figshare.5099983	2005-07-15T17:16:14Z/2005-07-15T21:25:00Z
MASE I_flight 11	Cloud Measurements	CIP_MASE I_flight 11	Cloud Imaging Probe	MASE1_CIP_V2.csv	figshare	doi:10.6084/m9.figshare.5099983	http://doi.org/10.6084/m9.figshare.5099983	2005-07-15T17:16:14Z/2005-07-15T21:25:00Z
MASE I_flight 11	Cloud Measurements	FSSP_MASE I_flight 11	Forward Scattering Spectrometer Probe	MASE1_FSSP_V2.csv	figshare	doi:10.6084/m9.figshare.5099983	http://doi.org/10.6084/m9.figshare.5099983	2005-07-15T17:16:14Z/2005-07-15T21:25:00Z
MASE I_flight 12	Cloud Measurements	CASF_MASE I_flight 12	Forward Cloud and Aerosol Spectrometer	MASE1_CASF_V2.csv	figshare	doi:10.6084/m9.figshare.5099983	http://doi.org/10.6084/m9.figshare.5099983	2005-07-16T17:23:28Z/2005-07-16T21:50:00Z
MASE I_flight 12	Cloud Measurements	CIP_MASE I_flight 12	Cloud Imaging Probe	MASE1_CIP_V2.csv	figshare	doi:10.6084/m9.figshare.5099983	http://doi.org/10.6084/m9.figshare.5099983	2005-07-16T17:23:28Z/2005-07-16T21:50:00Z
MASE I_flight 12	Cloud Measurements	FSSP_MASE I_flight 12	Forward Scattering Spectrometer Probe	MASE1_FSSP_V2.csv	figshare	doi:10.6084/m9.figshare.5099983	http://doi.org/10.6084/m9.figshare.5099983	2005-07-16T17:23:28Z/2005-07-16T21:50:00Z
MASE I_flight 13	Cloud Measurements	CASF_MASE I_flight 13	Forward Cloud and Aerosol Spectrometer	MASE1_CASF_V2.csv	figshare	doi:10.6084/m9.figshare.5099983	http://doi.org/10.6084/m9.figshare.5099983	2005-07-17T17:01:56Z/2005-07-17T21:22:00Z
MASE I_flight 13	Cloud Measurements	CIP_MASE I_flight 13	Cloud Imaging Probe	MASE1_CIP_V2.csv	figshare	doi:10.6084/m9.figshare.5099983	http://doi.org/10.6084/m9.figshare.5099983	2005-07-17T17:01:56Z/2005-07-17T21:22:00Z
MASE I_flight 13	Cloud Measurements	FSSP_MASE I_flight 13	Forward Scattering Spectrometer Probe	MASE1_FSSP_V2.csv	figshare	doi:10.6084/m9.figshare.5099983	http://doi.org/10.6084/m9.figshare.5099983	2005-07-17T17:01:56Z/2005-07-17T21:22:00Z
MASE I_flight 2	Cloud Measurements	CASF_MASE I_flight 2	Forward Cloud and Aerosol Spectrometer	MASE1_CASF_V2.csv	figshare	doi:10.6084/m9.figshare.5099983	http://doi.org/10.6084/m9.figshare.5099983	2005-07-03T17:03:24Z/2005-07-03T20:18:10Z
MASE I_flight 2	Cloud Measurements	CIP_MASE I_flight 2	Cloud Imaging Probe	MASE1_CIP_V2.csv	figshare	doi:10.6084/m9.figshare.5099983	http://doi.org/10.6084/m9.figshare.5099983	2005-07-03T17:03:24Z/2005-07-03T20:18:10Z
MASE I_flight 2	Cloud Measurements	FSSP_MASE I_flight 2	Forward Scattering Spectrometer Probe	MASE1_FSSP_V2.csv	figshare	doi:10.6084/m9.figshare.5099983	http://doi.org/10.6084/m9.figshare.5099983	2005-07-03T17:03:24Z/2005-07-03T20:18:10Z
MASE I_flight 3	Cloud Measurements	CASF_MASE I_flight 3	Forward Cloud and Aerosol Spectrometer	MASE1_CASF_V2.csv	figshare	doi:10.6084/m9.figshare.5099983	http://doi.org/10.6084/m9.figshare.5099983	2005-07-05T16:57:09Z/2005-07-05T21:00:00Z
MASE I_flight 3	Cloud Measurements	CIP_MASE I_flight 3	Cloud Imaging Probe	MASE1_CIP_V2.csv	figshare	doi:10.6084/m9.figshare.5099983	http://doi.org/10.6084/m9.figshare.5099983	2005-07-05T16:57:09Z/2005-07-05T21:00:00Z
MASE I_flight 3	Cloud Measurements	FSSP_MASE I_flight 3	Forward Scattering Spectrometer Probe	MASE1_FSSP_V2.csv	figshare	doi:10.6084/m9.figshare.5099983	http://doi.org/10.6084/m9.figshare.5099983	2005-07-05T16:57:09Z/2005-07-05T21:00:00Z
MASE I_flight 4	Cloud Measurements	CASF_MASE I_flight 4	Forward Cloud and Aerosol Spectrometer	MASE1_CASF_V2.csv	figshare	doi:10.6084/m9.figshare.5099983	http://doi.org/10.6084/m9.figshare.5099983	2005-07-06T17:03:06Z/2005-07-06T19:53:35Z
MASE I_flight 4	Cloud Measurements	CIP_MASE I_flight 4	Cloud Imaging Probe	MASE1_CIP_V2.csv	figshare	doi:10.6084/m9.figshare.5099983	http://doi.org/10.6084/m9.figshare.5099983	2005-07-06T17:03:06Z/2005-07-06T19:53:35Z
MASE I_flight 4	Cloud Measurements	FSSP_MASE I_flight 4	Forward Scattering Spectrometer Probe	MASE1_FSSP_V2.csv	figshare	doi:10.6084/m9.figshare.5099983	http://doi.org/10.6084/m9.figshare.5099983	2005-07-06T17:03:06Z/2005-07-06T19:53:35Z
MASE I_flight 5	Cloud Measurements	CASF_MASE I_flight 5	Forward Cloud and Aerosol Spectrometer	MASE1_CASF_V2.csv	figshare	doi:10.6084/m9.figshare.5099983	http://doi.org/10.6084/m9.figshare.5099983	2005-07-08T16:59:14Z/2005-07-08T21:00:02Z
MASE I_flight 5	Cloud Measurements	CIP_MASE I_flight 5	Cloud Imaging Probe	MASE1_CIP_V2.csv	figshare	doi:10.6084/m9.figshare.5099983	http://doi.org/10.6084/m9.figshare.5099983	2005-07-08T16:59:14Z/2005-07-08T21:00:02Z
MASE I_flight 5	Cloud Measurements	FSSP_MASE I_flight 5	Forward Scattering Spectrometer Probe	MASE1_FSSP_V2.csv	figshare	doi:10.6084/m9.figshare.5099983	http://doi.org/10.6084/m9.figshare.5099983	2005-07-08T16:59:14Z/2005-07-08T21:00:02Z
MASE I_flight 6	Cloud Measurements	CASF_MASE I_flight 6	Forward Cloud and Aerosol Spectrometer	MASE1_CASF_V2.csv	figshare	doi:10.6084/m9.figshare.5099983	http://doi.org/10.6084/m9.figshare.5099983	2005-07-09T17:01:38Z/2005-07-09T20:53:00Z
MASE I_flight 6	Cloud Measurements	CIP_MASE I_flight 6	Cloud Imaging Probe	MASE1_CIP_V2.csv	figshare	doi:10.6084/m9.figshare.5099983	http://doi.org/10.6084/m9.figshare.5099983	2005-07-09T17:01:38Z/2005-07-09T20:53:00Z
MASE I_flight 6	Cloud Measurements	FSSP_MASE I_flight 6	Forward Scattering Spectrometer Probe	MASE1_FSSP_V2.csv	figshare	doi:10.6084/m9.figshare.5099983	http://doi.org/10.6084/m9.figshare.5099983	2005-07-09T17:01:38Z/2005-07-09T20:53:00Z
MASE I_flight 7	Cloud Measurements	CASF_MASE I_flight 7	Forward Cloud and Aerosol Spectrometer	MASE1_CASF_V2.csv	figshare	doi:10.6084/m9.figshare.5099983	http://doi.org/10.6084/m9.figshare.5099983	2005-07-10T17:01:17Z/2005-07-10T21:18:00Z
MASE I_flight 7	Cloud Measurements	CIP_MASE I_flight 7	Cloud Imaging Probe	MASE1_CIP_V2.csv	figshare	doi:10.6084/m9.figshare.5099983	http://doi.org/10.6084/m9.figshare.5099983	2005-07-10T17:01:17Z/2005-07-10T21:18:00Z
MASE I_flight 7	Cloud Measurements	FSSP_MASE I_flight 7	Forward Scattering Spectrometer Probe	MASE1_FSSP_V2.csv	figshare	doi:10.6084/m9.figshare.5099983	http://doi.org/10.6084/m9.figshare.5099983	2005-07-10T17:01:17Z/2005-07-10T21:18:00Z
MASE I_flight 8	Cloud Measurements	CASF_MASE I_flight 8	Forward Cloud and Aerosol Spectrometer	MASE1_CASF_V2.csv	figshare	doi:10.6084/m9.figshare.5099983	http://doi.org/10.6084/m9.figshare.5099983	2005-07-11T18:59:49Z/2005-07-11T22:50:00Z
MASE I_flight 8	Cloud Measurements	CIP_MASE I_flight 8	Cloud Imaging Probe	MASE1_CIP_V2.csv	figshare	doi:10.6084/m9.figshare.5099983	http://doi.org/10.6084/m9.figshare.5099983	2005-07-11T18:59:49Z/2005-07-11T22:50:00Z
MASE I_flight 8	Cloud Measurements	FSSP_MASE I_flight 8	Forward Scattering Spectrometer Probe	MASE1_FSSP_V2.csv	figshare	doi:10.6084/m9.figshare.5099983	http://doi.org/10.6084/m9.figshare.5099983	2005-07-11T18:59:49Z/2005-07-11T22:50:00Z
MASE I_flight 9	Cloud Measurements	CASF_MASE I_flight 9	Forward Cloud and Aerosol Spectrometer	MASE1_CASF_V2.csv	figshare	doi:10.6084/m9.figshare.5099983	http://doi.org/10.6084/m9.figshare.5099983	2005-07-13T17:19:26Z/2005-07-13T20:50:00Z
MASE I_flight 9	Cloud Measurements	CIP_MASE I_flight 9	Cloud Imaging Probe	MASE1_CIP_V2.csv	figshare	doi:10.6084/m9.figshare.5099983	http://doi.org/10.6084/m9.figshare.5099983	2005-07-13T17:19:26Z/2005-07-13T20:50:00Z
MASE I_flight 9	Cloud Measurements	FSSP_MASE I_flight 9	Forward Scattering Spectrometer Probe	MASE1_FSSP_V2.csv	figshare	doi:10.6084/m9.figshare.5099983	http://doi.org/10.6084/m9.figshare.5099983	2005-07-13T17:19:26Z/2005-07-13T20:50:00Z
MASE II_flight 1	Cloud Measurements	CASF_MASE II_flight 1	Forward Cloud and Aerosol Spectrometer	MASE2_CASF_V2.csv	figshare	doi:10.6084/m9.figshare.5099983	http://doi.org/10.6084/m9.figshare.5099983	2007-07-10T20:49:54Z/2007-07-10T00:46:36Z
MASE II_flight 1	Cloud Measurements	CCN_MASE II_flight 1	Cloud condensation nuclei	MASE2_CCN_V2.csv	figshare	doi:10.6084/m9.figshare.5099983	http://doi.org/10.6084/m9.figshare.5099983	2007-07-10T20:49:54Z/2007-07-10T00:46:36Z
MASE II_flight 1	Cloud Measurements	CIP_MASE II_flight 1	Cloud Imaging Probe	MASE2_CIP_V2.csv	figshare	doi:10.6084/m9.figshare.5099983	http://doi.org/10.6084/m9.figshare.5099983	2007-07-10T20:49:54Z/2007-07-10T00:46:36Z
MASE II_flight 1	Cloud Measurements	FSSP_MASE II_flight 1	Forward Scattering Spectrometer Probe	MASE2_FSSP_V2.csv	figshare	doi:10.6084/m9.figshare.5099983	http://doi.org/10.6084/m9.figshare.5099983	2007-07-10T20:49:54Z/2007-07-10T00:46:36Z
MASE II_flight 10	Cloud Measurements	CASF_MASE II_flight 10	Forward Cloud and Aerosol Spectrometer	MASE2_CASF_V2.csv	figshare	doi:10.6084/m9.figshare.5099983	http://doi.org/10.6084/m9.figshare.5099983	2007-07-24T15:58:34Z/2007-07-24T20:22:00Z
MASE II_flight 10	Cloud Measurements	CCN_MASE II_flight 10	Cloud condensation nuclei	MASE2_CCN_V2.csv	figshare	doi:10.6084/m9.figshare.5099983	http://doi.org/10.6084/m9.figshare.5099983	2007-07-24T15:58:34Z/2007-07-24T20:22:00Z
MASE II_flight 10	Cloud Measurements	CIP_MASE II_flight 10	Cloud Imaging Probe	MASE2_CIP_V2.csv	figshare	doi:10.6084/m9.figshare.5099983	http://doi.org/10.6084/m9.figshare.5099983	2007-07-24T15:58:34Z/2007-07-24T20:22:00Z
MASE II_flight 10	Cloud Measurements	FSSP_MASE II_flight 10	Forward Scattering Spectrometer Probe	MASE2_FSSP_V2.csv	figshare	doi:10.6084/m9.figshare.5099983	http://doi.org/10.6084/m9.figshare.5099983	2007-07-24T15:58:34Z/2007-07-24T20:22:00Z
MASE II_flight 11	Cloud Measurements	CASF_MASE II_flight 11	Forward Cloud and Aerosol Spectrometer	MASE2_CASF_V2.csv	figshare	doi:10.6084/m9.figshare.5099983	http://doi.org/10.6084/m9.figshare.5099983	2007-07-25T16:26:44Z/2007-07-25T20:50:04Z
MASE II_flight 11	Cloud Measurements	CCN_MASE II_flight 11	Cloud condensation nuclei	MASE2_CCN_V2.csv	figshare	doi:10.6084/m9.figshare.5099983	http://doi.org/10.6084/m9.figshare.5099983	2007-07-25T16:26:44Z/2007-07-25T20:50:04Z
MASE II_flight 11	Cloud Measurements	CIP_MASE II_flight 11	Cloud Imaging Probe	MASE2_CIP_V2.csv	figshare	doi:10.6084/m9.figshare.5099983	http://doi.org/10.6084/m9.figshare.5099983	2007-07-25T16:26:44Z/2007-07-25T20:50:04Z
MASE II_flight 11	Cloud Measurements	FSSP_MASE II_flight 11	Forward Scattering Spectrometer Probe	MASE2_FSSP_V2.csv	figshare	doi:10.6084/m9.figshare.5099983	http://doi.org/10.6084/m9.figshare.5099983	2007-07-25T16:26:44Z/2007-07-25T20:50:04Z
MASE II_flight 12	Cloud Measurements	CASF_MASE II_flight 12	Forward Cloud and Aerosol Spectrometer	MASE2_CASF_V2.csv	figshare	doi:10.6084/m9.figshare.5099983	http://doi.org/10.6084/m9.figshare.5099983	2007-07-26T15:27:43Z/2007-07-26T19:55:19Z
MASE II_flight 12	Cloud Measurements	CCN_MASE II_flight 12	Cloud condensation nuclei	MASE2_CCN_V2.csv	figshare	doi:10.6084/m9.figshare.5099983	http://doi.org/10.6084/m9.figshare.5099983	2007-07-26T15:27:43Z/2007-07-26T19:55:19Z
MASE II_flight 12	Cloud Measurements	CIP_MASE II_flight 12	Cloud Imaging Probe	MASE2_CIP_V2.csv	figshare	doi:10.6084/m9.figshare.5099983	http://doi.org/10.6084/m9.figshare.5099983	2007-07-26T15:27:43Z/2007-07-26T19:55:19Z
MASE II_flight 12	Cloud Measurements	FSSP_MASE II_flight 12	Forward Scattering Spectrometer Probe	MASE2_FSSP_V2.csv	figshare	doi:10.6084/m9.figshare.5099983	http://doi.org/10.6084/m9.figshare.5099983	2007-07-26T15:27:43Z/2007-07-26T19:55:19Z
MASE II_flight 13	Cloud Measurements	CASF_MASE II_flight 13	Forward Cloud and Aerosol Spectrometer	MASE2_CASF_V2.csv	figshare	doi:10.6084/m9.figshare.5099983	http://doi.org/10.6084/m9.figshare.5099983	2007-07-28T15:49:26Z/2007-07-28T20:14:44Z
MASE II_flight 13	Cloud Measurements	CCN_MASE II_flight 13	Cloud condensation nuclei	MASE2_CCN_V2.csv	figshare	doi:10.6084/m9.figshare.5099983	http://doi.org/10.6084/m9.figshare.5099983	2007-07-28T15:49:26Z/2007-07-28T20:14:44Z
MASE II_flight 13	Cloud Measurements	CIP_MASE II_flight 13	Cloud Imaging Probe	MASE2_CIP_V2.csv	figshare	doi:10.6084/m9.figshare.5099983	http://doi.org/10.6084/m9.figshare.5099983	2007-07-28T15:49:26Z/2007-07-28T20:14:44Z
MASE II_flight 13	Cloud Measurements	FSSP_MASE II_flight 13	Forward Scattering Spectrometer Probe	MASE2_FSSP_V2.csv	figshare	doi:10.6084/m9.figshare.5099983	http://doi.org/10.6084/m9.figshare.5099983	2007-07-28T15:49:26Z/2007-07-28T20:14:44Z
MASE II_flight 14	Cloud Measurements	CASF_MASE II_flight 14	Forward Cloud and Aerosol Spectrometer	MASE2_CASF_V2.csv	figshare	doi:10.6084/m9.figshare.5099983	http://doi.org/10.6084/m9.figshare.5099983	2007-07-29T15:28:08Z/2007-07-29T19:43:28Z
MASE II_flight 14	Cloud Measurements	CCN_MASE II_flight 14	Cloud condensation nuclei	MASE2_CCN_V2.csv	figshare	doi:10.6084/m9.figshare.5099983	http://doi.org/10.6084/m9.figshare.5099983	2007-07-29T15:28:08Z/2007-07-29T19:43:28Z
MASE II_flight 14	Cloud Measurements	CIP_MASE II_flight 14	Cloud Imaging Probe	MASE2_CIP_V2.csv	figshare	doi:10.6084/m9.figshare.5099983	http://doi.org/10.6084/m9.figshare.5099983	2007-07-29T15:28:08Z/2007-07-29T19:43:28Z
MASE II_flight 14	Cloud Measurements	FSSP_MASE II_flight 14	Forward Scattering Spectrometer Probe	MASE2_FSSP_V2.csv	figshare	doi:10.6084/m9.figshare.5099983	http://doi.org/10.6084/m9.figshare.5099983	2007-07-29T15:28:08Z/2007-07-29T19:43:28Z
MASE II_flight 15	Cloud Measurements	CASF_MASE II_flight 15	Forward Cloud and Aerosol Spectrometer	MASE2_CASF_V2.csv	figshare	doi:10.6084/m9.figshare.5099983	http://doi.org/10.6084/m9.figshare.5099983	2007-07-30T18:00:30Z/2007-07-30T21:56:24Z
MASE II_flight 15	Cloud Measurements	CCN_MASE II_flight 15	Cloud condensation nuclei	MASE2_CCN_V2.csv	figshare	doi:10.6084/m9.figshare.5099983	http://doi.org/10.6084/m9.figshare.5099983	2007-07-30T18:00:30Z/2007-07-30T21:56:24Z
MASE II_flight 15	Cloud Measurements	CIP_MASE II_flight 15	Cloud Imaging Probe	MASE2_CIP_V2.csv	figshare	doi:10.6084/m9.figshare.5099983	http://doi.org/10.6084/m9.figshare.5099983	2007-07-30T18:00:30Z/2007-07-30T21:56:24Z
MASE II_flight 15	Cloud Measurements	FSSP_MASE II_flight 15	Forward Scattering Spectrometer Probe	MASE2_FSSP_V2.csv	figshare	doi:10.6084/m9.figshare.5099983	http://doi.org/10.6084/m9.figshare.5099983	2007-07-30T18:00:30Z/2007-07-30T21:56:24Z
MASE II_flight 16	Cloud Measurements	CASF_MASE II_flight 16	Forward Cloud and Aerosol Spectrometer	MASE2_CASF_V2.csv	figshare	doi:10.6084/m9.figshare.5099983	http://doi.org/10.6084/m9.figshare.5099983	2007-07-31T15:29:11Z/2007-07-31T19:56:49Z
MASE II_flight 16	Cloud Measurements	CCN_MASE II_flight 16	Cloud condensation nuclei	MASE2_CCN_V2.csv	figshare	doi:10.6084/m9.figshare.5099983	http://doi.org/10.6084/m9.figshare.5099983	2007-07-31T15:29:11Z/2007-07-31T19:56:49Z
MASE II_flight 16	Cloud Measurements	CIP_MASE II_flight 16	Cloud Imaging Probe	MASE2_CIP_V2.csv	figshare	doi:10.6084/m9.figshare.5099983	http://doi.org/10.6084/m9.figshare.5099983	2007-07-31T15:29:11Z/2007-07-31T19:56:49Z
MASE II_flight 16	Cloud Measurements	FSSP_MASE II_flight 16	Forward Scattering Spectrometer Probe	MASE2_FSSP_V2.csv	figshare	doi:10.6084/m9.figshare.5099983	http://doi.org/10.6084/m9.figshare.5099983	2007-07-31T15:29:11Z/2007-07-31T19:56:49Z
MASE II_flight 2	Cloud Measurements	CASF_MASE II_flight 2	Forward Cloud and Aerosol Spectrometer	MASE2_CASF_V2.csv	figshare	doi:10.6084/m9.figshare.5099983	http://doi.org/10.6084/m9.figshare.5099983	2007-07-11T16:59:05Z/2007-07-11T21:25:30Z
MASE II_flight 2	Cloud Measurements	CCN_MASE II_flight 2	Cloud condensation nuclei	MASE2_CCN_V2.csv	figshare	doi:10.6084/m9.figshare.5099983	http://doi.org/10.6084/m9.figshare.5099983	2007-07-11T16:59:05Z/2007-07-11T21:25:30Z
MASE II_flight 2	Cloud Measurements	CIP_MASE II_flight 2	Cloud Imaging Probe	MASE2_CIP_V2.csv	figshare	doi:10.6084/m9.figshare.5099983	http://doi.org/10.6084/m9.figshare.5099983	2007-07-11T16:59:05Z/2007-07-11T21:25:30Z
MASE II_flight 2	Cloud Measurements	FSSP_MASE II_flight 2	Forward Scattering Spectrometer Probe	MASE2_FSSP_V2.csv	figshare	doi:10.6084/m9.figshare.5099983	http://doi.org/10.6084/m9.figshare.5099983	2007-07-11T16:59:05Z/2007-07-11T21:25:30Z
MASE II_flight 3	Cloud Measurements	CASF_MASE II_flight 3	Forward Cloud and Aerosol Spectrometer	MASE2_CASF_V2.csv	figshare	doi:10.6084/m9.figshare.5099983	http://doi.org/10.6084/m9.figshare.5099983	2007-07-12T18:00:20Z/2007-07-12T22:12:58Z
MASE II_flight 3	Cloud Measurements	CCN_MASE II_flight 3	Cloud condensation nuclei	MASE2_CCN_V2.csv	figshare	doi:10.6084/m9.figshare.5099983	http://doi.org/10.6084/m9.figshare.5099983	2007-07-12T18:00:20Z/2007-07-12T22:12:58Z
MASE II_flight 3	Cloud Measurements	CIP_MASE II_flight 3	Cloud Imaging Probe	MASE2_CIP_V2.csv	figshare	doi:10.6084/m9.figshare.5099983	http://doi.org/10.6084/m9.figshare.5099983	2007-07-12T18:00:20Z/2007-07-12T22:12:58Z
MASE II_flight 3	Cloud Measurements	FSSP_MASE II_flight 3	Forward Scattering Spectrometer Probe	MASE2_FSSP_V2.csv	figshare	doi:10.6084/m9.figshare.5099983	http://doi.org/10.6084/m9.figshare.5099983	2007-07-12T18:00:20Z/2007-07-12T22:12:58Z
MASE II_flight 4	Cloud Measurements	CASF_MASE II_flight 4	Forward Cloud and Aerosol Spectrometer	MASE2_CASF_V2.csv	figshare	doi:10.6084/m9.figshare.5099983	http://doi.org/10.6084/m9.figshare.5099983	2007-07-14T17:21:30Z/2007-07-14T21:21:03Z
MASE II_flight 4	Cloud Measurements	CCN_MASE II_flight 4	Cloud condensation nuclei	MASE2_CCN_V2.csv	figshare	doi:10.6084/m9.figshare.5099983	http://doi.org/10.6084/m9.figshare.5099983	2007-07-14T17:21:30Z/2007-07-14T21:21:03Z
MASE II_flight 4	Cloud Measurements	CIP_MASE II_flight 4	Cloud Imaging Probe	MASE2_CIP_V2.csv	figshare	doi:10.6084/m9.figshare.5099983	http://doi.org/10.6084/m9.figshare.5099983	2007-07-14T17:21:30Z/2007-07-14T21:21:03Z
MASE II_flight 4	Cloud Measurements	FSSP_MASE II_flight 4	Forward Scattering Spectrometer Probe	MASE2_FSSP_V2.csv	figshare	doi:10.6084/m9.figshare.5099983	http://doi.org/10.6084/m9.figshare.5099983	2007-07-14T17:21:30Z/2007-07-14T21:21:03Z
MASE II_flight 5	Cloud Measurements	CASF_MASE II_flight 5	Forward Cloud and Aerosol Spectrometer	MASE2_CASF_V2.csv	figshare	doi:10.6084/m9.figshare.5099983	http://doi.org/10.6084/m9.figshare.5099983	2007-07-15T18:28:04Z/2007-07-15T21:30:24Z
MASE II_flight 5	Cloud Measurements	CCN_MASE II_flight 5	Cloud condensation nuclei	MASE2_CCN_V2.csv	figshare	doi:10.6084/m9.figshare.5099983	http://doi.org/10.6084/m9.figshare.5099983	2007-07-15T18:28:04Z/2007-07-15T21:30:24Z
MASE II_flight 5	Cloud Measurements	CIP_MASE II_flight 5	Cloud Imaging Probe	MASE2_CIP_V2.csv	figshare	doi:10.6084/m9.figshare.5099983	http://doi.org/10.6084/m9.figshare.5099983	2007-07-15T18:28:04Z/2007-07-15T21:30:24Z
MASE II_flight 5	Cloud Measurements	FSSP_MASE II_flight 5	Forward Scattering Spectrometer Probe	MASE2_FSSP_V2.csv	figshare	doi:10.6084/m9.figshare.5099983	http://doi.org/10.6084/m9.figshare.5099983	2007-07-15T18:28:04Z/2007-07-15T21:30:24Z
MASE II_flight 6	Cloud Measurements	CASF_MASE II_flight 6	Forward Cloud and Aerosol Spectrometer	MASE2_CASF_V2.csv	figshare	doi:10.6084/m9.figshare.5099983	http://doi.org/10.6084/m9.figshare.5099983	2007-07-16T20:28:30Z/2007-07-16T00:50:34Z
MASE II_flight 6	Cloud Measurements	CCN_MASE II_flight 6	Cloud condensation nuclei	MASE2_CCN_V2.csv	figshare	doi:10.6084/m9.figshare.5099983	http://doi.org/10.6084/m9.figshare.5099983	2007-07-16T20:28:30Z/2007-07-16T00:50:34Z
MASE II_flight 6	Cloud Measurements	CIP_MASE II_flight 6	Cloud Imaging Probe	MASE2_CIP_V2.csv	figshare	doi:10.6084/m9.figshare.5099983	http://doi.org/10.6084/m9.figshare.5099983	2007-07-16T20:28:30Z/2007-07-16T00:50:34Z
MASE II_flight 6	Cloud Measurements	FSSP_MASE II_flight 6	Forward Scattering Spectrometer Probe	MASE2_FSSP_V2.csv	figshare	doi:10.6084/m9.figshare.5099983	http://doi.org/10.6084/m9.figshare.5099983	2007-07-16T20:28:30Z/2007-07-16T00:50:34Z
MASE II_flight 7	Cloud Measurements	CASF_MASE II_flight 7	Forward Cloud and Aerosol Spectrometer	MASE2_CASF_V2.csv	figshare	doi:10.6084/m9.figshare.5099983	http://doi.org/10.6084/m9.figshare.5099983	2007-07-21T16:30:47Z/2007-07-21T21:02:44Z
MASE II_flight 7	Cloud Measurements	CCN_MASE II_flight 7	Cloud condensation nuclei	MASE2_CCN_V2.csv	figshare	doi:10.6084/m9.figshare.5099983	http://doi.org/10.6084/m9.figshare.5099983	2007-07-21T16:30:47Z/2007-07-21T21:02:44Z
MASE II_flight 7	Cloud Measurements	CIP_MASE II_flight 7	Cloud Imaging Probe	MASE2_CIP_V2.csv	figshare	doi:10.6084/m9.figshare.5099983	http://doi.org/10.6084/m9.figshare.5099983	2007-07-21T16:30:47Z/2007-07-21T21:02:44Z
MASE II_flight 7	Cloud Measurements	FSSP_MASE II_flight 7	Forward Scattering Spectrometer Probe	MASE2_FSSP_V2.csv	figshare	doi:10.6084/m9.figshare.5099983	http://doi.org/10.6084/m9.figshare.5099983	2007-07-21T16:30:47Z/2007-07-21T21:02:44Z
MASE II_flight 8	Cloud Measurements	CASF_MASE II_flight 8	Forward Cloud and Aerosol Spectrometer	MASE2_CASF_V2.csv	figshare	doi:10.6084/m9.figshare.5099983	http://doi.org/10.6084/m9.figshare.5099983	2007-07-22T16:01:18Z/2007-07-22T20:29:48Z
MASE II_flight 8	Cloud Measurements	CCN_MASE II_flight 8	Cloud condensation nuclei	MASE2_CCN_V2.csv	figshare	doi:10.6084/m9.figshare.5099983	http://doi.org/10.6084/m9.figshare.5099983	2007-07-22T16:01:18Z/2007-07-22T20:29:48Z
MASE II_flight 8	Cloud Measurements	CIP_MASE II_flight 8	Cloud Imaging Probe	MASE2_CIP_V2.csv	figshare	doi:10.6084/m9.figshare.5099983	http://doi.org/10.6084/m9.figshare.5099983	2007-07-22T16:01:18Z/2007-07-22T20:29:48Z
MASE II_flight 8	Cloud Measurements	FSSP_MASE II_flight 8	Forward Scattering Spectrometer Probe	MASE2_FSSP_V2.csv	figshare	doi:10.6084/m9.figshare.5099983	http://doi.org/10.6084/m9.figshare.5099983	2007-07-22T16:01:18Z/2007-07-22T20:29:48Z
MASE II_flight 9	Cloud Measurements	CASF_MASE II_flight 9	Forward Cloud and Aerosol Spectrometer	MASE2_CASF_V2.csv	figshare	doi:10.6084/m9.figshare.5099983	http://doi.org/10.6084/m9.figshare.5099983	2007-07-23T15:30:14Z/2007-07-23T20:00:15Z
MASE II_flight 9	Cloud Measurements	CCN_MASE II_flight 9	Cloud condensation nuclei	MASE2_CCN_V2.csv	figshare	doi:10.6084/m9.figshare.5099983	http://doi.org/10.6084/m9.figshare.5099983	2007-07-23T15:30:14Z/2007-07-23T20:00:15Z
MASE II_flight 9	Cloud Measurements	CIP_MASE II_flight 9	Cloud Imaging Probe	MASE2_CIP_V2.csv	figshare	doi:10.6084/m9.figshare.5099983	http://doi.org/10.6084/m9.figshare.5099983	2007-07-23T15:30:14Z/2007-07-23T20:00:15Z
MASE II_flight 9	Cloud Measurements	FSSP_MASE II_flight 9	Forward Scattering Spectrometer Probe	MASE2_FSSP_V2.csv	figshare	doi:10.6084/m9.figshare.5099983	http://doi.org/10.6084/m9.figshare.5099983	2007-07-23T15:30:14Z/2007-07-23T20:00:15Z
NiCE_flight 1	Cloud Measurements	CASF_NiCE_flight 1	Forward Cloud and Aerosol Spectrometer	NICE_CASF_V2.csv	figshare	doi:10.6084/m9.figshare.5099983	http://doi.org/10.6084/m9.figshare.5099983	2013-07-08T23:26:20Z/2013-07-08T00:29:03Z
NiCE_flight 1	Cloud Measurements	CCN_NiCE_flight 1	Cloud condensation nuclei	NICE_CCN_V2.csv	figshare	doi:10.6084/m9.figshare.5099983	http://doi.org/10.6084/m9.figshare.5099983	2013-07-08T23:26:20Z/2013-07-08T00:29:03Z
NiCE_flight 1	Cloud Measurements	CIP_NiCE_flight 1	Cloud Imaging Probe	NICE_CIP_V2.csv	figshare	doi:10.6084/m9.figshare.5099983	http://doi.org/10.6084/m9.figshare.5099983	2013-07-08T23:26:20Z/2013-07-08T00:29:03Z
NiCE_flight 1	Cloud Measurements	CloudWater_NiCE_flight 1	Cloud Water	NICE_CloudWater_V2.csv	figshare	doi:10.6084/m9.figshare.5099983	http://doi.org/10.6084/m9.figshare.5099983	2013-07-08T23:26:20Z/2013-07-08T00:29:03Z
NiCE_flight 1	Cloud Measurements	FSSP_NiCE_flight 1	Forward Scattering Spectrometer Probe	NICE_FSSP_V2.csv	figshare	doi:10.6084/m9.figshare.5099983	http://doi.org/10.6084/m9.figshare.5099983	2013-07-08T23:26:20Z/2013-07-08T00:29:03Z
NiCE_flight 10a	Cloud Measurements	CASF_NiCE_flight 10a	Forward Cloud and Aerosol Spectrometer	NICE_CASF_V2.csv	figshare	doi:10.6084/m9.figshare.5099983	http://doi.org/10.6084/m9.figshare.5099983	2013-07-19T16:11:29Z/2013-07-19T19:21:06Z
NiCE_flight 10a	Cloud Measurements	CCN_NiCE_flight 10a	Cloud condensation nuclei	NICE_CCN_V2.csv	figshare	doi:10.6084/m9.figshare.5099983	http://doi.org/10.6084/m9.figshare.5099983	2013-07-19T16:11:29Z/2013-07-19T19:21:06Z
NiCE_flight 10a	Cloud Measurements	CIP_NiCE_flight 10a	Cloud Imaging Probe	NICE_CIP_V2.csv	figshare	doi:10.6084/m9.figshare.5099983	http://doi.org/10.6084/m9.figshare.5099983	2013-07-19T16:11:29Z/2013-07-19T19:21:06Z
NiCE_flight 10a	Cloud Measurements	CloudWater_NiCE_flight 10a	Cloud Water	NICE_CloudWater_V2.csv	figshare	doi:10.6084/m9.figshare.5099983	http://doi.org/10.6084/m9.figshare.5099983	2013-07-19T16:11:29Z/2013-07-19T19:21:06Z
NiCE_flight 10a	Cloud Measurements	FSSP_NiCE_flight 10a	Forward Scattering Spectrometer Probe	NICE_FSSP_V2.csv	figshare	doi:10.6084/m9.figshare.5099983	http://doi.org/10.6084/m9.figshare.5099983	2013-07-19T16:11:29Z/2013-07-19T19:21:06Z
NiCE_flight 10b	Cloud Measurements	CASF_NiCE_flight 10b	Forward Cloud and Aerosol Spectrometer	NICE_CASF_V2.csv	figshare	doi:10.6084/m9.figshare.5099983	http://doi.org/10.6084/m9.figshare.5099983	2013-07-19T20:05:40Z/2013-07-19T00:35:08Z
NiCE_flight 10b	Cloud Measurements	CCN_NiCE_flight 10b	Cloud condensation nuclei	NICE_CCN_V2.csv	figshare	doi:10.6084/m9.figshare.5099983	http://doi.org/10.6084/m9.figshare.5099983	2013-07-19T20:05:40Z/2013-07-19T00:35:08Z
NiCE_flight 10b	Cloud Measurements	CIP_NiCE_flight 10b	Cloud Imaging Probe	NICE_CIP_V2.csv	figshare	doi:10.6084/m9.figshare.5099983	http://doi.org/10.6084/m9.figshare.5099983	2013-07-19T20:05:40Z/2013-07-19T00:35:08Z
NiCE_flight 10b	Cloud Measurements	CloudWater_NiCE_flight 10b	Cloud Water	NICE_CloudWater_V2.csv	figshare	doi:10.6084/m9.figshare.5099983	http://doi.org/10.6084/m9.figshare.5099983	2013-07-19T20:05:40Z/2013-07-19T00:35:08Z
NiCE_flight 10b	Cloud Measurements	FSSP_NiCE_flight 10b	Forward Scattering Spectrometer Probe	NICE_FSSP_V2.csv	figshare	doi:10.6084/m9.figshare.5099983	http://doi.org/10.6084/m9.figshare.5099983	2013-07-19T20:05:40Z/2013-07-19T00:35:08Z
NiCE_flight 10c	Cloud Measurements	CASF_NiCE_flight 10c	Forward Cloud and Aerosol Spectrometer	NICE_CASF_V2.csv	figshare	doi:10.6084/m9.figshare.5099983	http://doi.org/10.6084/m9.figshare.5099983	2013-07-19T01:08:57Z/2013-07-19T02:27:20Z
NiCE_flight 10c	Cloud Measurements	CCN_NiCE_flight 10c	Cloud condensation nuclei	NICE_CCN_V2.csv	figshare	doi:10.6084/m9.figshare.5099983	http://doi.org/10.6084/m9.figshare.5099983	2013-07-19T01:08:57Z/2013-07-19T02:27:20Z
NiCE_flight 10c	Cloud Measurements	CIP_NiCE_flight 10c	Cloud Imaging Probe	NICE_CIP_V2.csv	figshare	doi:10.6084/m9.figshare.5099983	http://doi.org/10.6084/m9.figshare.5099983	2013-07-19T01:08:57Z/2013-07-19T02:27:20Z
NiCE_flight 10c	Cloud Measurements	CloudWater_NiCE_flight 10c	Cloud Water	NICE_CloudWater_V2.csv	figshare	doi:10.6084/m9.figshare.5099983	http://doi.org/10.6084/m9.figshare.5099983	2013-07-19T01:08:57Z/2013-07-19T02:27:20Z
NiCE_flight 10c	Cloud Measurements	FSSP_NiCE_flight 10c	Forward Scattering Spectrometer Probe	NICE_FSSP_V2.csv	figshare	doi:10.6084/m9.figshare.5099983	http://doi.org/10.6084/m9.figshare.5099983	2013-07-19T01:08:57Z/2013-07-19T02:27:20Z
NiCE_flight 11	Cloud Measurements	CASF_NiCE_flight 11	Forward Cloud and Aerosol Spectrometer	NICE_CASF_V2.csv	figshare	doi:10.6084/m9.figshare.5099983	http://doi.org/10.6084/m9.figshare.5099983	2013-07-22T17:03:25Z/2013-07-22T21:25:40Z
NiCE_flight 11	Cloud Measurements	CCN_NiCE_flight 11	Cloud condensation nuclei	NICE_CCN_V2.csv	figshare	doi:10.6084/m9.figshare.5099983	http://doi.org/10.6084/m9.figshare.5099983	2013-07-22T17:03:25Z/2013-07-22T21:25:40Z
NiCE_flight 11	Cloud Measurements	CIP_NiCE_flight 11	Cloud Imaging Probe	NICE_CIP_V2.csv	figshare	doi:10.6084/m9.figshare.5099983	http://doi.org/10.6084/m9.figshare.5099983	2013-07-22T17:03:25Z/2013-07-22T21:25:40Z
NiCE_flight 11	Cloud Measurements	CloudWater_NiCE_flight 11	Cloud Water	NICE_CloudWater_V2.csv	figshare	doi:10.6084/m9.figshare.5099983	http://doi.org/10.6084/m9.figshare.5099983	2013-07-22T17:03:25Z/2013-07-22T21:25:40Z
NiCE_flight 11	Cloud Measurements	FSSP_NiCE_flight 11	Forward Scattering Spectrometer Probe	NICE_FSSP_V2.csv	figshare	doi:10.6084/m9.figshare.5099983	http://doi.org/10.6084/m9.figshare.5099983	2013-07-22T17:03:25Z/2013-07-22T21:25:40Z
NiCE_flight 12	Cloud Measurements	CASF_NiCE_flight 12	Forward Cloud and Aerosol Spectrometer	NICE_CASF_V2.csv	figshare	doi:10.6084/m9.figshare.5099983	http://doi.org/10.6084/m9.figshare.5099983	2013-07-23T16:39:32Z/2013-07-23T21:36:34Z
NiCE_flight 12	Cloud Measurements	CCN_NiCE_flight 12	Cloud condensation nuclei	NICE_CCN_V2.csv	figshare	doi:10.6084/m9.figshare.5099983	http://doi.org/10.6084/m9.figshare.5099983	2013-07-23T16:39:32Z/2013-07-23T21:36:34Z
NiCE_flight 12	Cloud Measurements	CIP_NiCE_flight 12	Cloud Imaging Probe	NICE_CIP_V2.csv	figshare	doi:10.6084/m9.figshare.5099983	http://doi.org/10.6084/m9.figshare.5099983	2013-07-23T16:39:32Z/2013-07-23T21:36:34Z
NiCE_flight 12	Cloud Measurements	CloudWater_NiCE_flight 12	Cloud Water	NICE_CloudWater_V2.csv	figshare	doi:10.6084/m9.figshare.5099983	http://doi.org/10.6084/m9.figshare.5099983	2013-07-23T16:39:32Z/2013-07-23T21:36:34Z
NiCE_flight 12	Cloud Measurements	FSSP_NiCE_flight 12	Forward Scattering Spectrometer Probe	NICE_FSSP_V2.csv	figshare	doi:10.6084/m9.figshare.5099983	http://doi.org/10.6084/m9.figshare.5099983	2013-07-23T16:39:32Z/2013-07-23T21:36:34Z
NiCE_flight 13	Cloud Measurements	CASF_NiCE_flight 13	Forward Cloud and Aerosol Spectrometer	NICE_CASF_V2.csv	figshare	doi:10.6084/m9.figshare.5099983	http://doi.org/10.6084/m9.figshare.5099983	2013-07-24T16:38:32Z/2013-07-24T20:05:59Z
NiCE_flight 13	Cloud Measurements	CCN_NiCE_flight 13	Cloud condensation nuclei	NICE_CCN_V2.csv	figshare	doi:10.6084/m9.figshare.5099983	http://doi.org/10.6084/m9.figshare.5099983	2013-07-24T16:38:32Z/2013-07-24T20:05:59Z
NiCE_flight 13	Cloud Measurements	CIP_NiCE_flight 13	Cloud Imaging Probe	NICE_CIP_V2.csv	figshare	doi:10.6084/m9.figshare.5099983	http://doi.org/10.6084/m9.figshare.5099983	2013-07-24T16:38:32Z/2013-07-24T20:05:59Z
NiCE_flight 13	Cloud Measurements	CloudWater_NiCE_flight 13	Cloud Water	NICE_CloudWater_V2.csv	figshare	doi:10.6084/m9.figshare.5099983	http://doi.org/10.6084/m9.figshare.5099983	2013-07-24T16:38:32Z/2013-07-24T20:05:59Z
NiCE_flight 13	Cloud Measurements	FSSP_NiCE_flight 13	Forward Scattering Spectrometer Probe	NICE_FSSP_V2.csv	figshare	doi:10.6084/m9.figshare.5099983	http://doi.org/10.6084/m9.figshare.5099983	2013-07-24T16:38:32Z/2013-07-24T20:05:59Z
NiCE_flight 14	Cloud Measurements	CASF_NiCE_flight 14	Forward Cloud and Aerosol Spectrometer	NICE_CASF_V2.csv	figshare	doi:10.6084/m9.figshare.5099983	http://doi.org/10.6084/m9.figshare.5099983	2013-07-25T15:18:32Z/2013-07-25T19:52:53Z
NiCE_flight 14	Cloud Measurements	CCN_NiCE_flight 14	Cloud condensation nuclei	NICE_CCN_V2.csv	figshare	doi:10.6084/m9.figshare.5099983	http://doi.org/10.6084/m9.figshare.5099983	2013-07-25T15:18:32Z/2013-07-25T19:52:53Z
NiCE_flight 14	Cloud Measurements	CIP_NiCE_flight 14	Cloud Imaging Probe	NICE_CIP_V2.csv	figshare	doi:10.6084/m9.figshare.5099983	http://doi.org/10.6084/m9.figshare.5099983	2013-07-25T15:18:32Z/2013-07-25T19:52:53Z
NiCE_flight 14	Cloud Measurements	CloudWater_NiCE_flight 14	Cloud Water	NICE_CloudWater_V2.csv	figshare	doi:10.6084/m9.figshare.5099983	http://doi.org/10.6084/m9.figshare.5099983	2013-07-25T15:18:32Z/2013-07-25T19:52:53Z
NiCE_flight 14	Cloud Measurements	FSSP_NiCE_flight 14	Forward Scattering Spectrometer Probe	NICE_FSSP_V2.csv	figshare	doi:10.6084/m9.figshare.5099983	http://doi.org/10.6084/m9.figshare.5099983	2013-07-25T15:18:32Z/2013-07-25T19:52:53Z
NiCE_flight 15a	Cloud Measurements	CASF_NiCE_flight 15a	Forward Cloud and Aerosol Spectrometer	NICE_CASF_V2.csv	figshare	doi:10.6084/m9.figshare.5099983	http://doi.org/10.6084/m9.figshare.5099983	2013-07-26T16:30:10Z/2013-07-26T19:33:43Z
NiCE_flight 15a	Cloud Measurements	CCN_NiCE_flight 15a	Cloud condensation nuclei	NICE_CCN_V2.csv	figshare	doi:10.6084/m9.figshare.5099983	http://doi.org/10.6084/m9.figshare.5099983	2013-07-26T16:30:10Z/2013-07-26T19:33:43Z
NiCE_flight 15a	Cloud Measurements	CIP_NiCE_flight 15a	Cloud Imaging Probe	NICE_CIP_V2.csv	figshare	doi:10.6084/m9.figshare.5099983	http://doi.org/10.6084/m9.figshare.5099983	2013-07-26T16:30:10Z/2013-07-26T19:33:43Z
NiCE_flight 15a	Cloud Measurements	CloudWater_NiCE_flight 15a	Cloud Water	NICE_CloudWater_V2.csv	figshare	doi:10.6084/m9.figshare.5099983	http://doi.org/10.6084/m9.figshare.5099983	2013-07-26T16:30:10Z/2013-07-26T19:33:43Z
NiCE_flight 15a	Cloud Measurements	FSSP_NiCE_flight 15a	Forward Scattering Spectrometer Probe	NICE_FSSP_V2.csv	figshare	doi:10.6084/m9.figshare.5099983	http://doi.org/10.6084/m9.figshare.5099983	2013-07-26T16:30:10Z/2013-07-26T19:33:43Z
NiCE_flight 15b	Cloud Measurements	CASF_NiCE_flight 15b	Forward Cloud and Aerosol Spectrometer	NICE_CASF_V2.csv	figshare	doi:10.6084/m9.figshare.5099983	http://doi.org/10.6084/m9.figshare.5099983	2013-07-26T20:44:48Z/2013-07-26T00:27:25Z
NiCE_flight 15b	Cloud Measurements	CCN_NiCE_flight 15b	Cloud condensation nuclei	NICE_CCN_V2.csv	figshare	doi:10.6084/m9.figshare.5099983	http://doi.org/10.6084/m9.figshare.5099983	2013-07-26T20:44:48Z/2013-07-26T00:27:25Z
NiCE_flight 15b	Cloud Measurements	CIP_NiCE_flight 15b	Cloud Imaging Probe	NICE_CIP_V2.csv	figshare	doi:10.6084/m9.figshare.5099983	http://doi.org/10.6084/m9.figshare.5099983	2013-07-26T20:44:48Z/2013-07-26T00:27:25Z
NiCE_flight 15b	Cloud Measurements	CloudWater_NiCE_flight 15b	Cloud Water	NICE_CloudWater_V2.csv	figshare	doi:10.6084/m9.figshare.5099983	http://doi.org/10.6084/m9.figshare.5099983	2013-07-26T20:44:48Z/2013-07-26T00:27:25Z
NiCE_flight 15b	Cloud Measurements	FSSP_NiCE_flight 15b	Forward Scattering Spectrometer Probe	NICE_FSSP_V2.csv	figshare	doi:10.6084/m9.figshare.5099983	http://doi.org/10.6084/m9.figshare.5099983	2013-07-26T20:44:48Z/2013-07-26T00:27:25Z
NiCE_flight 16	Cloud Measurements	CASF_NiCE_flight 16	Forward Cloud and Aerosol Spectrometer	NICE_CASF_V2.csv	figshare	doi:10.6084/m9.figshare.5099983	http://doi.org/10.6084/m9.figshare.5099983	2013-07-29T17:04:03Z/2013-07-29T21:20:51Z
NiCE_flight 16	Cloud Measurements	CCN_NiCE_flight 16	Cloud condensation nuclei	NICE_CCN_V2.csv	figshare	doi:10.6084/m9.figshare.5099983	http://doi.org/10.6084/m9.figshare.5099983	2013-07-29T17:04:03Z/2013-07-29T21:20:51Z
NiCE_flight 16	Cloud Measurements	CIP_NiCE_flight 16	Cloud Imaging Probe	NICE_CIP_V2.csv	figshare	doi:10.6084/m9.figshare.5099983	http://doi.org/10.6084/m9.figshare.5099983	2013-07-29T17:04:03Z/2013-07-29T21:20:51Z
NiCE_flight 16	Cloud Measurements	CloudWater_NiCE_flight 16	Cloud Water	NICE_CloudWater_V2.csv	figshare	doi:10.6084/m9.figshare.5099983	http://doi.org/10.6084/m9.figshare.5099983	2013-07-29T17:04:03Z/2013-07-29T21:20:51Z
NiCE_flight 16	Cloud Measurements	FSSP_NiCE_flight 16	Forward Scattering Spectrometer Probe	NICE_FSSP_V2.csv	figshare	doi:10.6084/m9.figshare.5099983	http://doi.org/10.6084/m9.figshare.5099983	2013-07-29T17:04:03Z/2013-07-29T21:20:51Z
NiCE_flight 17a	Cloud Measurements	CASF_NiCE_flight 17a	Forward Cloud and Aerosol Spectrometer	NICE_CASF_V2.csv	figshare	doi:10.6084/m9.figshare.5099983	http://doi.org/10.6084/m9.figshare.5099983	2013-07-30T14:49:59Z/2013-07-30T18:19:13Z
NiCE_flight 17a	Cloud Measurements	CCN_NiCE_flight 17a	Cloud condensation nuclei	NICE_CCN_V2.csv	figshare	doi:10.6084/m9.figshare.5099983	http://doi.org/10.6084/m9.figshare.5099983	2013-07-30T14:49:59Z/2013-07-30T18:19:13Z
NiCE_flight 17a	Cloud Measurements	CIP_NiCE_flight 17a	Cloud Imaging Probe	NICE_CIP_V2.csv	figshare	doi:10.6084/m9.figshare.5099983	http://doi.org/10.6084/m9.figshare.5099983	2013-07-30T14:49:59Z/2013-07-30T18:19:13Z
NiCE_flight 17a	Cloud Measurements	CloudWater_NiCE_flight 17a	Cloud Water	NICE_CloudWater_V2.csv	figshare	doi:10.6084/m9.figshare.5099983	http://doi.org/10.6084/m9.figshare.5099983	2013-07-30T14:49:59Z/2013-07-30T18:19:13Z
NiCE_flight 17a	Cloud Measurements	FSSP_NiCE_flight 17a	Forward Scattering Spectrometer Probe	NICE_FSSP_V2.csv	figshare	doi:10.6084/m9.figshare.5099983	http://doi.org/10.6084/m9.figshare.5099983	2013-07-30T14:49:59Z/2013-07-30T18:19:13Z
NiCE_flight 17b	Cloud Measurements	CASF_NiCE_flight 17b	Forward Cloud and Aerosol Spectrometer	NICE_CASF_V2.csv	figshare	doi:10.6084/m9.figshare.5099983	http://doi.org/10.6084/m9.figshare.5099983	2013-07-30T19:21:00Z/2013-07-30T22:29:59Z
NiCE_flight 17b	Cloud Measurements	CCN_NiCE_flight 17b	Cloud condensation nuclei	NICE_CCN_V2.csv	figshare	doi:10.6084/m9.figshare.5099983	http://doi.org/10.6084/m9.figshare.5099983	2013-07-30T19:21:00Z/2013-07-30T22:29:59Z
NiCE_flight 17b	Cloud Measurements	CIP_NiCE_flight 17b	Cloud Imaging Probe	NICE_CIP_V2.csv	figshare	doi:10.6084/m9.figshare.5099983	http://doi.org/10.6084/m9.figshare.5099983	2013-07-30T19:21:00Z/2013-07-30T22:29:59Z
NiCE_flight 17b	Cloud Measurements	CloudWater_NiCE_flight 17b	Cloud Water	NICE_CloudWater_V2.csv	figshare	doi:10.6084/m9.figshare.5099983	http://doi.org/10.6084/m9.figshare.5099983	2013-07-30T19:21:00Z/2013-07-30T22:29:59Z
NiCE_flight 17b	Cloud Measurements	FSSP_NiCE_flight 17b	Forward Scattering Spectrometer Probe	NICE_FSSP_V2.csv	figshare	doi:10.6084/m9.figshare.5099983	http://doi.org/10.6084/m9.figshare.5099983	2013-07-30T19:21:00Z/2013-07-30T22:29:59Z
NiCE_flight 17c	Cloud Measurements	CASF_NiCE_flight 17c	Forward Cloud and Aerosol Spectrometer	NICE_CASF_V2.csv	figshare	doi:10.6084/m9.figshare.5099983	http://doi.org/10.6084/m9.figshare.5099983	2013-07-30T23:03:30Z/2013-07-30T00:24:51Z
NiCE_flight 17c	Cloud Measurements	CCN_NiCE_flight 17c	Cloud condensation nuclei	NICE_CCN_V2.csv	figshare	doi:10.6084/m9.figshare.5099983	http://doi.org/10.6084/m9.figshare.5099983	2013-07-30T23:03:30Z/2013-07-30T00:24:51Z
NiCE_flight 17c	Cloud Measurements	CIP_NiCE_flight 17c	Cloud Imaging Probe	NICE_CIP_V2.csv	figshare	doi:10.6084/m9.figshare.5099983	http://doi.org/10.6084/m9.figshare.5099983	2013-07-30T23:03:30Z/2013-07-30T00:24:51Z
NiCE_flight 17c	Cloud Measurements	CloudWater_NiCE_flight 17c	Cloud Water	NICE_CloudWater_V2.csv	figshare	doi:10.6084/m9.figshare.5099983	http://doi.org/10.6084/m9.figshare.5099983	2013-07-30T23:03:30Z/2013-07-30T00:24:51Z
NiCE_flight 17c	Cloud Measurements	FSSP_NiCE_flight 17c	Forward Scattering Spectrometer Probe	NICE_FSSP_V2.csv	figshare	doi:10.6084/m9.figshare.5099983	http://doi.org/10.6084/m9.figshare.5099983	2013-07-30T23:03:30Z/2013-07-30T00:24:51Z
NiCE_flight 18	Cloud Measurements	CASF_NiCE_flight 18	Forward Cloud and Aerosol Spectrometer	NICE_CASF_V2.csv	figshare	doi:10.6084/m9.figshare.5099983	http://doi.org/10.6084/m9.figshare.5099983	2013-07-31T14:56:20Z/2013-07-31T19:18:58Z
NiCE_flight 18	Cloud Measurements	CCN_NiCE_flight 18	Cloud condensation nuclei	NICE_CCN_V2.csv	figshare	doi:10.6084/m9.figshare.5099983	http://doi.org/10.6084/m9.figshare.5099983	2013-07-31T14:56:20Z/2013-07-31T19:18:58Z
NiCE_flight 18	Cloud Measurements	CIP_NiCE_flight 18	Cloud Imaging Probe	NICE_CIP_V2.csv	figshare	doi:10.6084/m9.figshare.5099983	http://doi.org/10.6084/m9.figshare.5099983	2013-07-31T14:56:20Z/2013-07-31T19:18:58Z
NiCE_flight 18	Cloud Measurements	CloudWater_NiCE_flight 18	Cloud Water	NICE_CloudWater_V2.csv	figshare	doi:10.6084/m9.figshare.5099983	http://doi.org/10.6084/m9.figshare.5099983	2013-07-31T14:56:20Z/2013-07-31T19:18:58Z
NiCE_flight 18	Cloud Measurements	FSSP_NiCE_flight 18	Forward Scattering Spectrometer Probe	NICE_FSSP_V2.csv	figshare	doi:10.6084/m9.figshare.5099983	http://doi.org/10.6084/m9.figshare.5099983	2013-07-31T14:56:20Z/2013-07-31T19:18:58Z
NiCE_flight 19	Cloud Measurements	CASF_NiCE_flight 19	Forward Cloud and Aerosol Spectrometer	NICE_CASF_V2.csv	figshare	doi:10.6084/m9.figshare.5099983	http://doi.org/10.6084/m9.figshare.5099983	2013-08-01T17:15:48Z/2013-08-01T21:32:05Z
NiCE_flight 19	Cloud Measurements	CCN_NiCE_flight 19	Cloud condensation nuclei	NICE_CCN_V2.csv	figshare	doi:10.6084/m9.figshare.5099983	http://doi.org/10.6084/m9.figshare.5099983	2013-08-01T17:15:48Z/2013-08-01T21:32:05Z
NiCE_flight 19	Cloud Measurements	CIP_NiCE_flight 19	Cloud Imaging Probe	NICE_CIP_V2.csv	figshare	doi:10.6084/m9.figshare.5099983	http://doi.org/10.6084/m9.figshare.5099983	2013-08-01T17:15:48Z/2013-08-01T21:32:05Z
NiCE_flight 19	Cloud Measurements	CloudWater_NiCE_flight 19	Cloud Water	NICE_CloudWater_V2.csv	figshare	doi:10.6084/m9.figshare.5099983	http://doi.org/10.6084/m9.figshare.5099983	2013-08-01T17:15:48Z/2013-08-01T21:32:05Z
NiCE_flight 19	Cloud Measurements	FSSP_NiCE_flight 19	Forward Scattering Spectrometer Probe	NICE_FSSP_V2.csv	figshare	doi:10.6084/m9.figshare.5099983	http://doi.org/10.6084/m9.figshare.5099983	2013-08-01T17:15:48Z/2013-08-01T21:32:05Z
NiCE_flight 2	Cloud Measurements	CASF_NiCE_flight 2	Forward Cloud and Aerosol Spectrometer	NICE_CASF_V2.csv	figshare	doi:10.6084/m9.figshare.5099983	http://doi.org/10.6084/m9.figshare.5099983	2013-07-09T17:36:51Z/2013-07-09T22:38:08Z
NiCE_flight 2	Cloud Measurements	CCN_NiCE_flight 2	Cloud condensation nuclei	NICE_CCN_V2.csv	figshare	doi:10.6084/m9.figshare.5099983	http://doi.org/10.6084/m9.figshare.5099983	2013-07-09T17:36:51Z/2013-07-09T22:38:08Z
NiCE_flight 2	Cloud Measurements	CIP_NiCE_flight 2	Cloud Imaging Probe	NICE_CIP_V2.csv	figshare	doi:10.6084/m9.figshare.5099983	http://doi.org/10.6084/m9.figshare.5099983	2013-07-09T17:36:51Z/2013-07-09T22:38:08Z
NiCE_flight 2	Cloud Measurements	CloudWater_NiCE_flight 2	Cloud Water	NICE_CloudWater_V2.csv	figshare	doi:10.6084/m9.figshare.5099983	http://doi.org/10.6084/m9.figshare.5099983	2013-07-09T17:36:51Z/2013-07-09T22:38:08Z
NiCE_flight 2	Cloud Measurements	FSSP_NiCE_flight 2	Forward Scattering Spectrometer Probe	NICE_FSSP_V2.csv	figshare	doi:10.6084/m9.figshare.5099983	http://doi.org/10.6084/m9.figshare.5099983	2013-07-09T17:36:51Z/2013-07-09T22:38:08Z
NiCE_flight 20a	Cloud Measurements	CASF_NiCE_flight 20a	Forward Cloud and Aerosol Spectrometer	NICE_CASF_V2.csv	figshare	doi:10.6084/m9.figshare.5099983	http://doi.org/10.6084/m9.figshare.5099983	2013-08-02T14:43:39Z/2013-08-02T17:44:24Z
NiCE_flight 20a	Cloud Measurements	CCN_NiCE_flight 20a	Cloud condensation nuclei	NICE_CCN_V2.csv	figshare	doi:10.6084/m9.figshare.5099983	http://doi.org/10.6084/m9.figshare.5099983	2013-08-02T14:43:39Z/2013-08-02T17:44:24Z
NiCE_flight 20a	Cloud Measurements	CIP_NiCE_flight 20a	Cloud Imaging Probe	NICE_CIP_V2.csv	figshare	doi:10.6084/m9.figshare.5099983	http://doi.org/10.6084/m9.figshare.5099983	2013-08-02T14:43:39Z/2013-08-02T17:44:24Z
NiCE_flight 20a	Cloud Measurements	CloudWater_NiCE_flight 20a	Cloud Water	NICE_CloudWater_V2.csv	figshare	doi:10.6084/m9.figshare.5099983	http://doi.org/10.6084/m9.figshare.5099983	2013-08-02T14:43:39Z/2013-08-02T17:44:24Z
NiCE_flight 20a	Cloud Measurements	FSSP_NiCE_flight 20a	Forward Scattering Spectrometer Probe	NICE_FSSP_V2.csv	figshare	doi:10.6084/m9.figshare.5099983	http://doi.org/10.6084/m9.figshare.5099983	2013-08-02T14:43:39Z/2013-08-02T17:44:24Z
NiCE_flight 20b	Cloud Measurements	CASF_NiCE_flight 20b	Forward Cloud and Aerosol Spectrometer	NICE_CASF_V2.csv	figshare	doi:10.6084/m9.figshare.5099983	http://doi.org/10.6084/m9.figshare.5099983	2013-08-02T18:44:27Z/2013-08-02T21:24:52Z
NiCE_flight 20b	Cloud Measurements	CCN_NiCE_flight 20b	Cloud condensation nuclei	NICE_CCN_V2.csv	figshare	doi:10.6084/m9.figshare.5099983	http://doi.org/10.6084/m9.figshare.5099983	2013-08-02T18:44:27Z/2013-08-02T21:24:52Z
NiCE_flight 20b	Cloud Measurements	CIP_NiCE_flight 20b	Cloud Imaging Probe	NICE_CIP_V2.csv	figshare	doi:10.6084/m9.figshare.5099983	http://doi.org/10.6084/m9.figshare.5099983	2013-08-02T18:44:27Z/2013-08-02T21:24:52Z
NiCE_flight 20b	Cloud Measurements	CloudWater_NiCE_flight 20b	Cloud Water	NICE_CloudWater_V2.csv	figshare	doi:10.6084/m9.figshare.5099983	http://doi.org/10.6084/m9.figshare.5099983	2013-08-02T18:44:27Z/2013-08-02T21:24:52Z
NiCE_flight 20b	Cloud Measurements	FSSP_NiCE_flight 20b	Forward Scattering Spectrometer Probe	NICE_FSSP_V2.csv	figshare	doi:10.6084/m9.figshare.5099983	http://doi.org/10.6084/m9.figshare.5099983	2013-08-02T18:44:27Z/2013-08-02T21:24:52Z
NiCE_flight 20c	Cloud Measurements	CASF_NiCE_flight 20c	Forward Cloud and Aerosol Spectrometer	NICE_CASF_V2.csv	figshare	doi:10.6084/m9.figshare.5099983	http://doi.org/10.6084/m9.figshare.5099983	2013-08-02T22:07:14Z/2013-08-02T23:45:07Z
NiCE_flight 20c	Cloud Measurements	CCN_NiCE_flight 20c	Cloud condensation nuclei	NICE_CCN_V2.csv	figshare	doi:10.6084/m9.figshare.5099983	http://doi.org/10.6084/m9.figshare.5099983	2013-08-02T22:07:14Z/2013-08-02T23:45:07Z
NiCE_flight 20c	Cloud Measurements	CIP_NiCE_flight 20c	Cloud Imaging Probe	NICE_CIP_V2.csv	figshare	doi:10.6084/m9.figshare.5099983	http://doi.org/10.6084/m9.figshare.5099983	2013-08-02T22:07:14Z/2013-08-02T23:45:07Z
NiCE_flight 20c	Cloud Measurements	CloudWater_NiCE_flight 20c	Cloud Water	NICE_CloudWater_V2.csv	figshare	doi:10.6084/m9.figshare.5099983	http://doi.org/10.6084/m9.figshare.5099983	2013-08-02T22:07:14Z/2013-08-02T23:45:07Z
NiCE_flight 20c	Cloud Measurements	FSSP_NiCE_flight 20c	Forward Scattering Spectrometer Probe	NICE_FSSP_V2.csv	figshare	doi:10.6084/m9.figshare.5099983	http://doi.org/10.6084/m9.figshare.5099983	2013-08-02T22:07:14Z/2013-08-02T23:45:07Z
NiCE_flight 21	Cloud Measurements	CASF_NiCE_flight 21	Forward Cloud and Aerosol Spectrometer	NICE_CASF_V2.csv	figshare	doi:10.6084/m9.figshare.5099983	http://doi.org/10.6084/m9.figshare.5099983	2013-08-05T17:30:11Z/2013-08-05T21:36:22Z
NiCE_flight 21	Cloud Measurements	CCN_NiCE_flight 21	Cloud condensation nuclei	NICE_CCN_V2.csv	figshare	doi:10.6084/m9.figshare.5099983	http://doi.org/10.6084/m9.figshare.5099983	2013-08-05T17:30:11Z/2013-08-05T21:36:22Z
NiCE_flight 21	Cloud Measurements	CIP_NiCE_flight 21	Cloud Imaging Probe	NICE_CIP_V2.csv	figshare	doi:10.6084/m9.figshare.5099983	http://doi.org/10.6084/m9.figshare.5099983	2013-08-05T17:30:11Z/2013-08-05T21:36:22Z
NiCE_flight 21	Cloud Measurements	CloudWater_NiCE_flight 21	Cloud Water	NICE_CloudWater_V2.csv	figshare	doi:10.6084/m9.figshare.5099983	http://doi.org/10.6084/m9.figshare.5099983	2013-08-05T17:30:11Z/2013-08-05T21:36:22Z
NiCE_flight 21	Cloud Measurements	FSSP_NiCE_flight 21	Forward Scattering Spectrometer Probe	NICE_FSSP_V2.csv	figshare	doi:10.6084/m9.figshare.5099983	http://doi.org/10.6084/m9.figshare.5099983	2013-08-05T17:30:11Z/2013-08-05T21:36:22Z
NiCE_flight 22	Cloud Measurements	CASF_NiCE_flight 22	Forward Cloud and Aerosol Spectrometer	NICE_CASF_V2.csv	figshare	doi:10.6084/m9.figshare.5099983	http://doi.org/10.6084/m9.figshare.5099983	2013-08-06T17:06:09Z/2013-08-06T21:37:21Z
NiCE_flight 22	Cloud Measurements	CCN_NiCE_flight 22	Cloud condensation nuclei	NICE_CCN_V2.csv	figshare	doi:10.6084/m9.figshare.5099983	http://doi.org/10.6084/m9.figshare.5099983	2013-08-06T17:06:09Z/2013-08-06T21:37:21Z
NiCE_flight 22	Cloud Measurements	CIP_NiCE_flight 22	Cloud Imaging Probe	NICE_CIP_V2.csv	figshare	doi:10.6084/m9.figshare.5099983	http://doi.org/10.6084/m9.figshare.5099983	2013-08-06T17:06:09Z/2013-08-06T21:37:21Z
NiCE_flight 22	Cloud Measurements	CloudWater_NiCE_flight 22	Cloud Water	NICE_CloudWater_V2.csv	figshare	doi:10.6084/m9.figshare.5099983	http://doi.org/10.6084/m9.figshare.5099983	2013-08-06T17:06:09Z/2013-08-06T21:37:21Z
NiCE_flight 22	Cloud Measurements	FSSP_NiCE_flight 22	Forward Scattering Spectrometer Probe	NICE_FSSP_V2.csv	figshare	doi:10.6084/m9.figshare.5099983	http://doi.org/10.6084/m9.figshare.5099983	2013-08-06T17:06:09Z/2013-08-06T21:37:21Z
NiCE_flight 23a	Cloud Measurements	CASF_NiCE_flight 23a	Forward Cloud and Aerosol Spectrometer	NICE_CASF_V2.csv	figshare	doi:10.6084/m9.figshare.5099983	http://doi.org/10.6084/m9.figshare.5099983	2013-08-07T14:38:34Z/2013-08-07T18:06:09Z
NiCE_flight 23a	Cloud Measurements	CCN_NiCE_flight 23a	Cloud condensation nuclei	NICE_CCN_V2.csv	figshare	doi:10.6084/m9.figshare.5099983	http://doi.org/10.6084/m9.figshare.5099983	2013-08-07T14:38:34Z/2013-08-07T18:06:09Z
NiCE_flight 23a	Cloud Measurements	CIP_NiCE_flight 23a	Cloud Imaging Probe	NICE_CIP_V2.csv	figshare	doi:10.6084/m9.figshare.5099983	http://doi.org/10.6084/m9.figshare.5099983	2013-08-07T14:38:34Z/2013-08-07T18:06:09Z
NiCE_flight 23a	Cloud Measurements	CloudWater_NiCE_flight 23a	Cloud Water	NICE_CloudWater_V2.csv	figshare	doi:10.6084/m9.figshare.5099983	http://doi.org/10.6084/m9.figshare.5099983	2013-08-07T14:38:34Z/2013-08-07T18:06:09Z
NiCE_flight 23a	Cloud Measurements	FSSP_NiCE_flight 23a	Forward Scattering Spectrometer Probe	NICE_FSSP_V2.csv	figshare	doi:10.6084/m9.figshare.5099983	http://doi.org/10.6084/m9.figshare.5099983	2013-08-07T14:38:34Z/2013-08-07T18:06:09Z
NiCE_flight 23b	Cloud Measurements	CASF_NiCE_flight 23b	Forward Cloud and Aerosol Spectrometer	NICE_CASF_V2.csv	figshare	doi:10.6084/m9.figshare.5099983	http://doi.org/10.6084/m9.figshare.5099983	2013-08-07T19:22:21Z/2013-08-07T23:55:01Z
NiCE_flight 23b	Cloud Measurements	CCN_NiCE_flight 23b	Cloud condensation nuclei	NICE_CCN_V2.csv	figshare	doi:10.6084/m9.figshare.5099983	http://doi.org/10.6084/m9.figshare.5099983	2013-08-07T19:22:21Z/2013-08-07T23:55:01Z
NiCE_flight 23b	Cloud Measurements	CIP_NiCE_flight 23b	Cloud Imaging Probe	NICE_CIP_V2.csv	figshare	doi:10.6084/m9.figshare.5099983	http://doi.org/10.6084/m9.figshare.5099983	2013-08-07T19:22:21Z/2013-08-07T23:55:01Z
NiCE_flight 23b	Cloud Measurements	CloudWater_NiCE_flight 23b	Cloud Water	NICE_CloudWater_V2.csv	figshare	doi:10.6084/m9.figshare.5099983	http://doi.org/10.6084/m9.figshare.5099983	2013-08-07T19:22:21Z/2013-08-07T23:55:01Z
NiCE_flight 23b	Cloud Measurements	FSSP_NiCE_flight 23b	Forward Scattering Spectrometer Probe	NICE_FSSP_V2.csv	figshare	doi:10.6084/m9.figshare.5099983	http://doi.org/10.6084/m9.figshare.5099983	2013-08-07T19:22:21Z/2013-08-07T23:55:01Z
NiCE_flight 3	Cloud Measurements	CASF_NiCE_flight 3	Forward Cloud and Aerosol Spectrometer	NICE_CASF_V2.csv	figshare	doi:10.6084/m9.figshare.5099983	http://doi.org/10.6084/m9.figshare.5099983	2013-07-10T15:32:03Z/2013-07-10T19:48:21Z
NiCE_flight 3	Cloud Measurements	CCN_NiCE_flight 3	Cloud condensation nuclei	NICE_CCN_V2.csv	figshare	doi:10.6084/m9.figshare.5099983	http://doi.org/10.6084/m9.figshare.5099983	2013-07-10T15:32:03Z/2013-07-10T19:48:21Z
NiCE_flight 3	Cloud Measurements	CIP_NiCE_flight 3	Cloud Imaging Probe	NICE_CIP_V2.csv	figshare	doi:10.6084/m9.figshare.5099983	http://doi.org/10.6084/m9.figshare.5099983	2013-07-10T15:32:03Z/2013-07-10T19:48:21Z
NiCE_flight 3	Cloud Measurements	CloudWater_NiCE_flight 3	Cloud Water	NICE_CloudWater_V2.csv	figshare	doi:10.6084/m9.figshare.5099983	http://doi.org/10.6084/m9.figshare.5099983	2013-07-10T15:32:03Z/2013-07-10T19:48:21Z
NiCE_flight 3	Cloud Measurements	FSSP_NiCE_flight 3	Forward Scattering Spectrometer Probe	NICE_FSSP_V2.csv	figshare	doi:10.6084/m9.figshare.5099983	http://doi.org/10.6084/m9.figshare.5099983	2013-07-10T15:32:03Z/2013-07-10T19:48:21Z
NiCE_flight 4	Cloud Measurements	CASF_NiCE_flight 4	Forward Cloud and Aerosol Spectrometer	NICE_CASF_V2.csv	figshare	doi:10.6084/m9.figshare.5099983	http://doi.org/10.6084/m9.figshare.5099983	2013-07-11T15:18:24Z/2013-07-11T19:35:08Z
NiCE_flight 4	Cloud Measurements	CCN_NiCE_flight 4	Cloud condensation nuclei	NICE_CCN_V2.csv	figshare	doi:10.6084/m9.figshare.5099983	http://doi.org/10.6084/m9.figshare.5099983	2013-07-11T15:18:24Z/2013-07-11T19:35:08Z
NiCE_flight 4	Cloud Measurements	CIP_NiCE_flight 4	Cloud Imaging Probe	NICE_CIP_V2.csv	figshare	doi:10.6084/m9.figshare.5099983	http://doi.org/10.6084/m9.figshare.5099983	2013-07-11T15:18:24Z/2013-07-11T19:35:08Z
NiCE_flight 4	Cloud Measurements	CloudWater_NiCE_flight 4	Cloud Water	NICE_CloudWater_V2.csv	figshare	doi:10.6084/m9.figshare.5099983	http://doi.org/10.6084/m9.figshare.5099983	2013-07-11T15:18:24Z/2013-07-11T19:35:08Z
NiCE_flight 4	Cloud Measurements	FSSP_NiCE_flight 4	Forward Scattering Spectrometer Probe	NICE_FSSP_V2.csv	figshare	doi:10.6084/m9.figshare.5099983	http://doi.org/10.6084/m9.figshare.5099983	2013-07-11T15:18:24Z/2013-07-11T19:35:08Z
NiCE_flight 5a	Cloud Measurements	CASF_NiCE_flight 5a	Forward Cloud and Aerosol Spectrometer	NICE_CASF_V2.csv	figshare	doi:10.6084/m9.figshare.5099983	http://doi.org/10.6084/m9.figshare.5099983	2013-07-12T15:09:01Z/2013-07-12T17:11:38Z
NiCE_flight 5a	Cloud Measurements	CCN_NiCE_flight 5a	Cloud condensation nuclei	NICE_CCN_V2.csv	figshare	doi:10.6084/m9.figshare.5099983	http://doi.org/10.6084/m9.figshare.5099983	2013-07-12T15:09:01Z/2013-07-12T17:11:38Z
NiCE_flight 5a	Cloud Measurements	CIP_NiCE_flight 5a	Cloud Imaging Probe	NICE_CIP_V2.csv	figshare	doi:10.6084/m9.figshare.5099983	http://doi.org/10.6084/m9.figshare.5099983	2013-07-12T15:09:01Z/2013-07-12T17:11:38Z
NiCE_flight 5a	Cloud Measurements	CloudWater_NiCE_flight 5a	Cloud Water	NICE_CloudWater_V2.csv	figshare	doi:10.6084/m9.figshare.5099983	http://doi.org/10.6084/m9.figshare.5099983	2013-07-12T15:09:01Z/2013-07-12T17:11:38Z
NiCE_flight 5a	Cloud Measurements	FSSP_NiCE_flight 5a	Forward Scattering Spectrometer Probe	NICE_FSSP_V2.csv	figshare	doi:10.6084/m9.figshare.5099983	http://doi.org/10.6084/m9.figshare.5099983	2013-07-12T15:09:01Z/2013-07-12T17:11:38Z
NiCE_flight 5b	Cloud Measurements	CASF_NiCE_flight 5b	Forward Cloud and Aerosol Spectrometer	NICE_CASF_V2.csv	figshare	doi:10.6084/m9.figshare.5099983	http://doi.org/10.6084/m9.figshare.5099983	2013-07-12T18:02:41Z/2013-07-12T21:24:01Z
NiCE_flight 5b	Cloud Measurements	CCN_NiCE_flight 5b	Cloud condensation nuclei	NICE_CCN_V2.csv	figshare	doi:10.6084/m9.figshare.5099983	http://doi.org/10.6084/m9.figshare.5099983	2013-07-12T18:02:41Z/2013-07-12T21:24:01Z
NiCE_flight 5b	Cloud Measurements	CIP_NiCE_flight 5b	Cloud Imaging Probe	NICE_CIP_V2.csv	figshare	doi:10.6084/m9.figshare.5099983	http://doi.org/10.6084/m9.figshare.5099983	2013-07-12T18:02:41Z/2013-07-12T21:24:01Z
NiCE_flight 5b	Cloud Measurements	CloudWater_NiCE_flight 5b	Cloud Water	NICE_CloudWater_V2.csv	figshare	doi:10.6084/m9.figshare.5099983	http://doi.org/10.6084/m9.figshare.5099983	2013-07-12T18:02:41Z/2013-07-12T21:24:01Z
NiCE_flight 5b	Cloud Measurements	FSSP_NiCE_flight 5b	Forward Scattering Spectrometer Probe	NICE_FSSP_V2.csv	figshare	doi:10.6084/m9.figshare.5099983	http://doi.org/10.6084/m9.figshare.5099983	2013-07-12T18:02:41Z/2013-07-12T21:24:01Z
NiCE_flight 5c	Cloud Measurements	CASF_NiCE_flight 5c	Forward Cloud and Aerosol Spectrometer	NICE_CASF_V2.csv	figshare	doi:10.6084/m9.figshare.5099983	http://doi.org/10.6084/m9.figshare.5099983	2013-07-12T22:01:30Z/2013-07-12T22:52:56Z
NiCE_flight 5c	Cloud Measurements	CCN_NiCE_flight 5c	Cloud condensation nuclei	NICE_CCN_V2.csv	figshare	doi:10.6084/m9.figshare.5099983	http://doi.org/10.6084/m9.figshare.5099983	2013-07-12T22:01:30Z/2013-07-12T22:52:56Z
NiCE_flight 5c	Cloud Measurements	CIP_NiCE_flight 5c	Cloud Imaging Probe	NICE_CIP_V2.csv	figshare	doi:10.6084/m9.figshare.5099983	http://doi.org/10.6084/m9.figshare.5099983	2013-07-12T22:01:30Z/2013-07-12T22:52:56Z
NiCE_flight 5c	Cloud Measurements	CloudWater_NiCE_flight 5c	Cloud Water	NICE_CloudWater_V2.csv	figshare	doi:10.6084/m9.figshare.5099983	http://doi.org/10.6084/m9.figshare.5099983	2013-07-12T22:01:30Z/2013-07-12T22:52:56Z
NiCE_flight 5c	Cloud Measurements	FSSP_NiCE_flight 5c	Forward Scattering Spectrometer Probe	NICE_FSSP_V2.csv	figshare	doi:10.6084/m9.figshare.5099983	http://doi.org/10.6084/m9.figshare.5099983	2013-07-12T22:01:30Z/2013-07-12T22:52:56Z
NiCE_flight 6	Cloud Measurements	CASF_NiCE_flight 6	Forward Cloud and Aerosol Spectrometer	NICE_CASF_V2.csv	figshare	doi:10.6084/m9.figshare.5099983	http://doi.org/10.6084/m9.figshare.5099983	2013-07-15T17:04:04Z/2013-07-15T21:10:07Z
NiCE_flight 6	Cloud Measurements	CCN_NiCE_flight 6	Cloud condensation nuclei	NICE_CCN_V2.csv	figshare	doi:10.6084/m9.figshare.5099983	http://doi.org/10.6084/m9.figshare.5099983	2013-07-15T17:04:04Z/2013-07-15T21:10:07Z
NiCE_flight 6	Cloud Measurements	CIP_NiCE_flight 6	Cloud Imaging Probe	NICE_CIP_V2.csv	figshare	doi:10.6084/m9.figshare.5099983	http://doi.org/10.6084/m9.figshare.5099983	2013-07-15T17:04:04Z/2013-07-15T21:10:07Z
NiCE_flight 6	Cloud Measurements	CloudWater_NiCE_flight 6	Cloud Water	NICE_CloudWater_V2.csv	figshare	doi:10.6084/m9.figshare.5099983	http://doi.org/10.6084/m9.figshare.5099983	2013-07-15T17:04:04Z/2013-07-15T21:10:07Z
NiCE_flight 6	Cloud Measurements	FSSP_NiCE_flight 6	Forward Scattering Spectrometer Probe	NICE_FSSP_V2.csv	figshare	doi:10.6084/m9.figshare.5099983	http://doi.org/10.6084/m9.figshare.5099983	2013-07-15T17:04:04Z/2013-07-15T21:10:07Z
NiCE_flight 7	Cloud Measurements	CASF_NiCE_flight 7	Forward Cloud and Aerosol Spectrometer	NICE_CASF_V2.csv	figshare	doi:10.6084/m9.figshare.5099983	http://doi.org/10.6084/m9.figshare.5099983	2013-07-16T17:11:59Z/2013-07-16T21:29:14Z
NiCE_flight 7	Cloud Measurements	CCN_NiCE_flight 7	Cloud condensation nuclei	NICE_CCN_V2.csv	figshare	doi:10.6084/m9.figshare.5099983	http://doi.org/10.6084/m9.figshare.5099983	2013-07-16T17:11:59Z/2013-07-16T21:29:14Z
NiCE_flight 7	Cloud Measurements	CIP_NiCE_flight 7	Cloud Imaging Probe	NICE_CIP_V2.csv	figshare	doi:10.6084/m9.figshare.5099983	http://doi.org/10.6084/m9.figshare.5099983	2013-07-16T17:11:59Z/2013-07-16T21:29:14Z
NiCE_flight 7	Cloud Measurements	CloudWater_NiCE_flight 7	Cloud Water	NICE_CloudWater_V2.csv	figshare	doi:10.6084/m9.figshare.5099983	http://doi.org/10.6084/m9.figshare.5099983	2013-07-16T17:11:59Z/2013-07-16T21:29:14Z
NiCE_flight 7	Cloud Measurements	FSSP_NiCE_flight 7	Forward Scattering Spectrometer Probe	NICE_FSSP_V2.csv	figshare	doi:10.6084/m9.figshare.5099983	http://doi.org/10.6084/m9.figshare.5099983	2013-07-16T17:11:59Z/2013-07-16T21:29:14Z
NiCE_flight 8	Cloud Measurements	CASF_NiCE_flight 8	Forward Cloud and Aerosol Spectrometer	NICE_CASF_V2.csv	figshare	doi:10.6084/m9.figshare.5099983	http://doi.org/10.6084/m9.figshare.5099983	2013-07-17T14:57:25Z/2013-07-17T19:41:54Z
NiCE_flight 8	Cloud Measurements	CCN_NiCE_flight 8	Cloud condensation nuclei	NICE_CCN_V2.csv	figshare	doi:10.6084/m9.figshare.5099983	http://doi.org/10.6084/m9.figshare.5099983	2013-07-17T14:57:25Z/2013-07-17T19:41:54Z
NiCE_flight 8	Cloud Measurements	CIP_NiCE_flight 8	Cloud Imaging Probe	NICE_CIP_V2.csv	figshare	doi:10.6084/m9.figshare.5099983	http://doi.org/10.6084/m9.figshare.5099983	2013-07-17T14:57:25Z/2013-07-17T19:41:54Z
NiCE_flight 8	Cloud Measurements	CloudWater_NiCE_flight 8	Cloud Water	NICE_CloudWater_V2.csv	figshare	doi:10.6084/m9.figshare.5099983	http://doi.org/10.6084/m9.figshare.5099983	2013-07-17T14:57:25Z/2013-07-17T19:41:54Z
NiCE_flight 8	Cloud Measurements	FSSP_NiCE_flight 8	Forward Scattering Spectrometer Probe	NICE_FSSP_V2.csv	figshare	doi:10.6084/m9.figshare.5099983	http://doi.org/10.6084/m9.figshare.5099983	2013-07-17T14:57:25Z/2013-07-17T19:41:54Z
NiCE_flight 9	Cloud Measurements	CASF_NiCE_flight 9	Forward Cloud and Aerosol Spectrometer	NICE_CASF_V2.csv	figshare	doi:10.6084/m9.figshare.5099983	http://doi.org/10.6084/m9.figshare.5099983	2013-07-18T17:08:19Z/2013-07-18T21:12:22Z
NiCE_flight 9	Cloud Measurements	CCN_NiCE_flight 9	Cloud condensation nuclei	NICE_CCN_V2.csv	figshare	doi:10.6084/m9.figshare.5099983	http://doi.org/10.6084/m9.figshare.5099983	2013-07-18T17:08:19Z/2013-07-18T21:12:22Z
NiCE_flight 9	Cloud Measurements	CIP_NiCE_flight 9	Cloud Imaging Probe	NICE_CIP_V2.csv	figshare	doi:10.6084/m9.figshare.5099983	http://doi.org/10.6084/m9.figshare.5099983	2013-07-18T17:08:19Z/2013-07-18T21:12:22Z
NiCE_flight 9	Cloud Measurements	CloudWater_NiCE_flight 9	Cloud Water	NICE_CloudWater_V2.csv	figshare	doi:10.6084/m9.figshare.5099983	http://doi.org/10.6084/m9.figshare.5099983	2013-07-18T17:08:19Z/2013-07-18T21:12:22Z
NiCE_flight 9	Cloud Measurements	FSSP_NiCE_flight 9	Forward Scattering Spectrometer Probe	NICE_FSSP_V2.csv	figshare	doi:10.6084/m9.figshare.5099983	http://doi.org/10.6084/m9.figshare.5099983	2013-07-18T17:08:19Z/2013-07-18T21:12:22Z
