# Supplementary material for: A multi-year data set on aerosol-cloud-precipitation-meteorology interactions for marine stratocumulus clouds
Source: Sci Data. 2018 Feb 27;5:180026. doi: 10.1038/sdata.2018.26 (PMC5827690; doi:10.1038/sdata.2018.26)
Supplement: Supplementary file 1 [file sdata201826-isa1.zip › a_aerosol_Sorooshian.txt]

Sample Name	Protocol REF	Comment[type of measurement]	Assay Name	Raw Data File	Comment[Data Repository]	Comment[Data Record Accession]	Comment[Data Record URI]	Factor Value[flight start and end]
MASE I_flight 1	Aerosol Measurements	Cloud and Aerosol Spectrometer forward	CASF_MASE I_flight 1	MASE1_CASF_V2.csv	figshare	doi:10.6084/m9.figshare.5099983	http://doi.org/10.6084/m9.figshare.5099983	2005-07-02T20:10:35Z/2005-07-02T22:47:03Z
MASE I_flight 2	Aerosol Measurements	Cloud and Aerosol Spectrometer forward	CASF_MASE I_flight 2	MASE1_CASF_V2.csv	figshare	doi:10.6084/m9.figshare.5099983	http://doi.org/10.6084/m9.figshare.5099983	2005-07-03T17:03:24Z/2005-07-03T20:18:10Z
MASE I_flight 3	Aerosol Measurements	Cloud and Aerosol Spectrometer forward	CASF_MASE I_flight 3	MASE1_CASF_V2.csv	figshare	doi:10.6084/m9.figshare.5099983	http://doi.org/10.6084/m9.figshare.5099983	2005-07-05T16:57:09Z/2005-07-05T21:00:00Z
MASE I_flight 4	Aerosol Measurements	Cloud and Aerosol Spectrometer forward	CASF_MASE I_flight 4	MASE1_CASF_V2.csv	figshare	doi:10.6084/m9.figshare.5099983	http://doi.org/10.6084/m9.figshare.5099983	2005-07-06T17:03:06Z/2005-07-06T19:53:35Z
MASE I_flight 5	Aerosol Measurements	Cloud and Aerosol Spectrometer forward	CASF_MASE I_flight 5	MASE1_CASF_V2.csv	figshare	doi:10.6084/m9.figshare.5099983	http://doi.org/10.6084/m9.figshare.5099983	2005-07-08T16:59:14Z/2005-07-08T21:00:02Z
MASE I_flight 6	Aerosol Measurements	Cloud and Aerosol Spectrometer forward	CASF_MASE I_flight 6	MASE1_CASF_V2.csv	figshare	doi:10.6084/m9.figshare.5099983	http://doi.org/10.6084/m9.figshare.5099983	2005-07-09T17:01:38Z/2005-07-09T20:53:00Z
MASE I_flight 7	Aerosol Measurements	Cloud and Aerosol Spectrometer forward	CASF_MASE I_flight 7	MASE1_CASF_V2.csv	figshare	doi:10.6084/m9.figshare.5099983	http://doi.org/10.6084/m9.figshare.5099983	2005-07-10T17:01:17Z/2005-07-10T21:18:00Z
MASE I_flight 8	Aerosol Measurements	Cloud and Aerosol Spectrometer forward	CASF_MASE I_flight 8	MASE1_CASF_V2.csv	figshare	doi:10.6084/m9.figshare.5099983	http://doi.org/10.6084/m9.figshare.5099983	2005-07-11T18:59:49Z/2005-07-11T22:50:00Z
MASE I_flight 9	Aerosol Measurements	Cloud and Aerosol Spectrometer forward	CASF_MASE I_flight 9	MASE1_CASF_V2.csv	figshare	doi:10.6084/m9.figshare.5099983	http://doi.org/10.6084/m9.figshare.5099983	2005-07-13T17:19:26Z/2005-07-13T20:50:00Z
MASE I_flight 10	Aerosol Measurements	Cloud and Aerosol Spectrometer forward	CASF_MASE I_flight 10	MASE1_CASF_V2.csv	figshare	doi:10.6084/m9.figshare.5099983	http://doi.org/10.6084/m9.figshare.5099983	2005-07-14T17:32:20Z/2005-07-14T21:17:00Z
MASE I_flight 11	Aerosol Measurements	Cloud and Aerosol Spectrometer forward	CASF_MASE I_flight 11	MASE1_CASF_V2.csv	figshare	doi:10.6084/m9.figshare.5099983	http://doi.org/10.6084/m9.figshare.5099983	2005-07-15T17:16:14Z/2005-07-15T21:25:00Z
MASE I_flight 12	Aerosol Measurements	Cloud and Aerosol Spectrometer forward	CASF_MASE I_flight 12	MASE1_CASF_V2.csv	figshare	doi:10.6084/m9.figshare.5099983	http://doi.org/10.6084/m9.figshare.5099983	2005-07-16T17:23:28Z/2005-07-16T21:50:00Z
MASE I_flight 13	Aerosol Measurements	Cloud and Aerosol Spectrometer forward	CASF_MASE I_flight 13	MASE1_CASF_V2.csv	figshare	doi:10.6084/m9.figshare.5099983	http://doi.org/10.6084/m9.figshare.5099983	2005-07-17T17:01:56Z/2005-07-17T21:22:00Z
MASE II_flight 1	Aerosol Measurements	Cloud and Aerosol Spectrometer forward	CASF_MASE II_flight 1	MASE2_CASF_V2.csv	figshare	doi:10.6084/m9.figshare.5099983	http://doi.org/10.6084/m9.figshare.5099983	2007-07-10T20:49:54Z/2007-07-10T00:46:36Z
MASE II_flight 2	Aerosol Measurements	Cloud and Aerosol Spectrometer forward	CASF_MASE II_flight 2	MASE2_CASF_V2.csv	figshare	doi:10.6084/m9.figshare.5099983	http://doi.org/10.6084/m9.figshare.5099983	2007-07-11T16:59:05Z/2007-07-11T21:25:30Z
MASE II_flight 3	Aerosol Measurements	Cloud and Aerosol Spectrometer forward	CASF_MASE II_flight 3	MASE2_CASF_V2.csv	figshare	doi:10.6084/m9.figshare.5099983	http://doi.org/10.6084/m9.figshare.5099983	2007-07-12T18:00:20Z/2007-07-12T22:12:58Z
MASE II_flight 4	Aerosol Measurements	Cloud and Aerosol Spectrometer forward	CASF_MASE II_flight 4	MASE2_CASF_V2.csv	figshare	doi:10.6084/m9.figshare.5099983	http://doi.org/10.6084/m9.figshare.5099983	2007-07-14T17:21:30Z/2007-07-14T21:21:03Z
MASE II_flight 5	Aerosol Measurements	Cloud and Aerosol Spectrometer forward	CASF_MASE II_flight 5	MASE2_CASF_V2.csv	figshare	doi:10.6084/m9.figshare.5099983	http://doi.org/10.6084/m9.figshare.5099983	2007-07-15T18:28:04Z/2007-07-15T21:30:24Z
MASE II_flight 6	Aerosol Measurements	Cloud and Aerosol Spectrometer forward	CASF_MASE II_flight 6	MASE2_CASF_V2.csv	figshare	doi:10.6084/m9.figshare.5099983	http://doi.org/10.6084/m9.figshare.5099983	2007-07-16T20:28:30Z/2007-07-16T00:50:34Z
MASE II_flight 7	Aerosol Measurements	Cloud and Aerosol Spectrometer forward	CASF_MASE II_flight 7	MASE2_CASF_V2.csv	figshare	doi:10.6084/m9.figshare.5099983	http://doi.org/10.6084/m9.figshare.5099983	2007-07-21T16:30:47Z/2007-07-21T21:02:44Z
MASE II_flight 8	Aerosol Measurements	Cloud and Aerosol Spectrometer forward	CASF_MASE II_flight 8	MASE2_CASF_V2.csv	figshare	doi:10.6084/m9.figshare.5099983	http://doi.org/10.6084/m9.figshare.5099983	2007-07-22T16:01:18Z/2007-07-22T20:29:48Z
MASE II_flight 9	Aerosol Measurements	Cloud and Aerosol Spectrometer forward	CASF_MASE II_flight 9	MASE2_CASF_V2.csv	figshare	doi:10.6084/m9.figshare.5099983	http://doi.org/10.6084/m9.figshare.5099983	2007-07-23T15:30:14Z/2007-07-23T20:00:15Z
MASE II_flight 10	Aerosol Measurements	Cloud and Aerosol Spectrometer forward	CASF_MASE II_flight 10	MASE2_CASF_V2.csv	figshare	doi:10.6084/m9.figshare.5099983	http://doi.org/10.6084/m9.figshare.5099983	2007-07-24T15:58:34Z/2007-07-24T20:22:00Z
MASE II_flight 11	Aerosol Measurements	Cloud and Aerosol Spectrometer forward	CASF_MASE II_flight 11	MASE2_CASF_V2.csv	figshare	doi:10.6084/m9.figshare.5099983	http://doi.org/10.6084/m9.figshare.5099983	2007-07-25T16:26:44Z/2007-07-25T20:50:04Z
MASE II_flight 12	Aerosol Measurements	Cloud and Aerosol Spectrometer forward	CASF_MASE II_flight 12	MASE2_CASF_V2.csv	figshare	doi:10.6084/m9.figshare.5099983	http://doi.org/10.6084/m9.figshare.5099983	2007-07-26T15:27:43Z/2007-07-26T19:55:19Z
MASE II_flight 13	Aerosol Measurements	Cloud and Aerosol Spectrometer forward	CASF_MASE II_flight 13	MASE2_CASF_V2.csv	figshare	doi:10.6084/m9.figshare.5099983	http://doi.org/10.6084/m9.figshare.5099983	2007-07-28T15:49:26Z/2007-07-28T20:14:44Z
MASE II_flight 14	Aerosol Measurements	Cloud and Aerosol Spectrometer forward	CASF_MASE II_flight 14	MASE2_CASF_V2.csv	figshare	doi:10.6084/m9.figshare.5099983	http://doi.org/10.6084/m9.figshare.5099983	2007-07-29T15:28:08Z/2007-07-29T19:43:28Z
MASE II_flight 15	Aerosol Measurements	Cloud and Aerosol Spectrometer forward	CASF_MASE II_flight 15	MASE2_CASF_V2.csv	figshare	doi:10.6084/m9.figshare.5099983	http://doi.org/10.6084/m9.figshare.5099983	2007-07-30T18:00:30Z/2007-07-30T21:56:24Z
MASE II_flight 16	Aerosol Measurements	Cloud and Aerosol Spectrometer forward	CASF_MASE II_flight 16	MASE2_CASF_V2.csv	figshare	doi:10.6084/m9.figshare.5099983	http://doi.org/10.6084/m9.figshare.5099983	2007-07-31T15:29:11Z/2007-07-31T19:56:49Z
E-PEACE_flight 1	Aerosol Measurements	Cloud and Aerosol Spectrometer forward	CASF_E-PEACE_flight 1	E-PEACE_CASF_V2.csv	figshare	doi:10.6084/m9.figshare.5099983	http://doi.org/10.6084/m9.figshare.5099983	2011-07-08T20:55:30Z/2011-07-08T23:56:47Z
E-PEACE_flight 2	Aerosol Measurements	Cloud and Aerosol Spectrometer forward	CASF_E-PEACE_flight 2	E-PEACE_CASF_V2.csv	figshare	doi:10.6084/m9.figshare.5099983	http://doi.org/10.6084/m9.figshare.5099983	2011-07-09T16:53:18Z/2011-07-09T21:03:48Z
E-PEACE_flight 3	Aerosol Measurements	Cloud and Aerosol Spectrometer forward	CASF_E-PEACE_flight 3	E-PEACE_CASF_V2.csv	figshare	doi:10.6084/m9.figshare.5099983	http://doi.org/10.6084/m9.figshare.5099983	2011-07-13T16:11:43Z/2011-07-13T20:31:00Z
E-PEACE_flight 4	Aerosol Measurements	Cloud and Aerosol Spectrometer forward	CASF_E-PEACE_flight 4	E-PEACE_CASF_V2.csv	figshare	doi:10.6084/m9.figshare.5099983	http://doi.org/10.6084/m9.figshare.5099983	2011-07-14T16:06:33Z/2011-07-14T20:06:00Z
E-PEACE_flight 5	Aerosol Measurements	Cloud and Aerosol Spectrometer forward	CASF_E-PEACE_flight 5	E-PEACE_CASF_V2.csv	figshare	doi:10.6084/m9.figshare.5099983	http://doi.org/10.6084/m9.figshare.5099983	2011-07-15T16:06:20Z/2011-07-15T19:59:39Z
E-PEACE_flight 6	Aerosol Measurements	Cloud and Aerosol Spectrometer forward	CASF_E-PEACE_flight 6	E-PEACE_CASF_V2.csv	figshare	doi:10.6084/m9.figshare.5099983	http://doi.org/10.6084/m9.figshare.5099983	2011-07-16T16:04:54Z/2011-07-16T20:16:24Z
E-PEACE_flight 7	Aerosol Measurements	Cloud and Aerosol Spectrometer forward	CASF_E-PEACE_flight 7	E-PEACE_CASF_V2.csv	figshare	doi:10.6084/m9.figshare.5099983	http://doi.org/10.6084/m9.figshare.5099983	2011-07-17T16:07:44Z/2011-07-17T20:09:06Z
E-PEACE_flight 8	Aerosol Measurements	Cloud and Aerosol Spectrometer forward	CASF_E-PEACE_flight 8	E-PEACE_CASF_V2.csv	figshare	doi:10.6084/m9.figshare.5099983	http://doi.org/10.6084/m9.figshare.5099983	2011-07-19T16:05:40Z/2011-07-19T20:11:38Z
E-PEACE_flight 9	Aerosol Measurements	Cloud and Aerosol Spectrometer forward	CASF_E-PEACE_flight 9	E-PEACE_CASF_V2.csv	figshare	doi:10.6084/m9.figshare.5099983	http://doi.org/10.6084/m9.figshare.5099983	2011-07-21T16:05:41Z/2011-07-21T20:17:03Z
E-PEACE_flight 10	Aerosol Measurements	Cloud and Aerosol Spectrometer forward	CASF_E-PEACE_flight 10	E-PEACE_CASF_V2.csv	figshare	doi:10.6084/m9.figshare.5099983	http://doi.org/10.6084/m9.figshare.5099983	2011-07-22T16:04:00Z/2011-07-22T20:19:19Z
E-PEACE_flight 11	Aerosol Measurements	Cloud and Aerosol Spectrometer forward	CASF_E-PEACE_flight 11	E-PEACE_CASF_V2.csv	figshare	doi:10.6084/m9.figshare.5099983	http://doi.org/10.6084/m9.figshare.5099983	2011-07-23T16:03:11Z/2011-07-23T20:08:41Z
E-PEACE_flight 12	Aerosol Measurements	Cloud and Aerosol Spectrometer forward	CASF_E-PEACE_flight 12	E-PEACE_CASF_V2.csv	figshare	doi:10.6084/m9.figshare.5099983	http://doi.org/10.6084/m9.figshare.5099983	2011-07-24T16:01:13Z/2011-07-24T20:08:20Z
E-PEACE_flight 13	Aerosol Measurements	Cloud and Aerosol Spectrometer forward	CASF_E-PEACE_flight 13	E-PEACE_CASF_V2.csv	figshare	doi:10.6084/m9.figshare.5099983	http://doi.org/10.6084/m9.figshare.5099983	2011-07-26T16:03:29Z/2011-07-26T20:07:50Z
E-PEACE_flight 14	Aerosol Measurements	Cloud and Aerosol Spectrometer forward	CASF_E-PEACE_flight 14	E-PEACE_CASF_V2.csv	figshare	doi:10.6084/m9.figshare.5099983	http://doi.org/10.6084/m9.figshare.5099983	2011-07-27T16:37:18Z/2011-07-27T20:35:02Z
E-PEACE_flight 15	Aerosol Measurements	Cloud and Aerosol Spectrometer forward	CASF_E-PEACE_flight 15	E-PEACE_CASF_V2.csv	figshare	doi:10.6084/m9.figshare.5099983	http://doi.org/10.6084/m9.figshare.5099983	2011-07-28T17:55:58Z/2011-07-28T21:59:49Z
E-PEACE_flight 16	Aerosol Measurements	Cloud and Aerosol Spectrometer forward	CASF_E-PEACE_flight 16	E-PEACE_CASF_V2.csv	figshare	doi:10.6084/m9.figshare.5099983	http://doi.org/10.6084/m9.figshare.5099983	2011-07-29T16:37:45Z/2011-07-29T20:43:49Z
E-PEACE_flight 17	Aerosol Measurements	Cloud and Aerosol Spectrometer forward	CASF_E-PEACE_flight 17	E-PEACE_CASF_V2.csv	figshare	doi:10.6084/m9.figshare.5099983	http://doi.org/10.6084/m9.figshare.5099983	2011-08-01T16:01:46Z/2011-08-01T20:02:30Z
E-PEACE_flight 18	Aerosol Measurements	Cloud and Aerosol Spectrometer forward	CASF_E-PEACE_flight 18	E-PEACE_CASF_V2.csv	figshare	doi:10.6084/m9.figshare.5099983	http://doi.org/10.6084/m9.figshare.5099983	2011-08-02T15:59:39Z/2011-08-02T20:04:36Z
E-PEACE_flight 19	Aerosol Measurements	Cloud and Aerosol Spectrometer forward	CASF_E-PEACE_flight 19	E-PEACE_CASF_V2.csv	figshare	doi:10.6084/m9.figshare.5099983	http://doi.org/10.6084/m9.figshare.5099983	2011-08-03T16:04:40Z/2011-08-03T20:02:10Z
E-PEACE_flight 20	Aerosol Measurements	Cloud and Aerosol Spectrometer forward	CASF_E-PEACE_flight 20	E-PEACE_CASF_V2.csv	figshare	doi:10.6084/m9.figshare.5099983	http://doi.org/10.6084/m9.figshare.5099983	2011-08-04T15:59:31Z/2011-08-04T19:58:22Z
E-PEACE_flight 21	Aerosol Measurements	Cloud and Aerosol Spectrometer forward	CASF_E-PEACE_flight 21	E-PEACE_CASF_V2.csv	figshare	doi:10.6084/m9.figshare.5099983	http://doi.org/10.6084/m9.figshare.5099983	2011-08-05T17:05:00Z/2011-08-05T21:07:00Z
E-PEACE_flight 22	Aerosol Measurements	Cloud and Aerosol Spectrometer forward	CASF_E-PEACE_flight 22	E-PEACE_CASF_V2.csv	figshare	doi:10.6084/m9.figshare.5099983	http://doi.org/10.6084/m9.figshare.5099983	2011-08-08T17:28:50Z/2011-08-08T21:48:03Z
E-PEACE_flight 23	Aerosol Measurements	Cloud and Aerosol Spectrometer forward	CASF_E-PEACE_flight 23	E-PEACE_CASF_V2.csv	figshare	doi:10.6084/m9.figshare.5099983	http://doi.org/10.6084/m9.figshare.5099983	2011-08-09T16:36:22Z/2011-08-09T20:41:45Z
E-PEACE_flight 24	Aerosol Measurements	Cloud and Aerosol Spectrometer forward	CASF_E-PEACE_flight 24	E-PEACE_CASF_V2.csv	figshare	doi:10.6084/m9.figshare.5099983	http://doi.org/10.6084/m9.figshare.5099983	2011-08-10T16:39:52Z/2011-08-10T20:40:42Z
E-PEACE_flight 25	Aerosol Measurements	Cloud and Aerosol Spectrometer forward	CASF_E-PEACE_flight 25	E-PEACE_CASF_V2.csv	figshare	doi:10.6084/m9.figshare.5099983	http://doi.org/10.6084/m9.figshare.5099983	2011-08-11T16:24:20Z/2011-08-11T20:18:10Z
E-PEACE_flight 26	Aerosol Measurements	Cloud and Aerosol Spectrometer forward	CASF_E-PEACE_flight 26	E-PEACE_CASF_V2.csv	figshare	doi:10.6084/m9.figshare.5099983	http://doi.org/10.6084/m9.figshare.5099983	2011-08-12T16:32:17Z/2011-08-12T20:32:17Z
E-PEACE_flight 27a	Aerosol Measurements	Cloud and Aerosol Spectrometer forward	CASF_E-PEACE_flight 27a	E-PEACE_CASF_V2.csv	figshare	doi:10.6084/m9.figshare.5099983	http://doi.org/10.6084/m9.figshare.5099983	2011-08-15T15:21:24Z/2011-08-15T19:00:33Z
E-PEACE_flight 27b	Aerosol Measurements	Cloud and Aerosol Spectrometer forward	CASF_E-PEACE_flight 27b	E-PEACE_CASF_V2.csv	figshare	doi:10.6084/m9.figshare.5099983	http://doi.org/10.6084/m9.figshare.5099983	2011-08-15T20:01:13Z/2011-08-15T22:46:42Z
E-PEACE_flight 27c	Aerosol Measurements	Cloud and Aerosol Spectrometer forward	CASF_E-PEACE_flight 27c	E-PEACE_CASF_V2.csv	figshare	doi:10.6084/m9.figshare.5099983	http://doi.org/10.6084/m9.figshare.5099983	2011-08-15T23:31:54Z/2011-08-15T00:49:31Z
E-PEACE_flight 28a	Aerosol Measurements	Cloud and Aerosol Spectrometer forward	CASF_E-PEACE_flight 28a	E-PEACE_CASF_V2.csv	figshare	doi:10.6084/m9.figshare.5099983	http://doi.org/10.6084/m9.figshare.5099983	2011-08-16T15:58:01Z/2011-08-16T17:46:10Z
E-PEACE_flight 28b	Aerosol Measurements	Cloud and Aerosol Spectrometer forward	CASF_E-PEACE_flight 28b	E-PEACE_CASF_V2.csv	figshare	doi:10.6084/m9.figshare.5099983	http://doi.org/10.6084/m9.figshare.5099983	2011-08-16T18:51:06Z/2011-08-16T22:28:59Z
E-PEACE_flight 28c	Aerosol Measurements	Cloud and Aerosol Spectrometer forward	CASF_E-PEACE_flight 28c	E-PEACE_CASF_V2.csv	figshare	doi:10.6084/m9.figshare.5099983	http://doi.org/10.6084/m9.figshare.5099983	2011-08-16T23:11:03Z/2011-08-16T00:32:30Z
E-PEACE_flight 29a	Aerosol Measurements	Cloud and Aerosol Spectrometer forward	CASF_E-PEACE_flight 29a	E-PEACE_CASF_V2.csv	figshare	doi:10.6084/m9.figshare.5099983	http://doi.org/10.6084/m9.figshare.5099983	2011-08-17T17:56:30Z/2011-08-17T20:49:14Z
E-PEACE_flight 29b	Aerosol Measurements	Cloud and Aerosol Spectrometer forward	CASF_E-PEACE_flight 29b	E-PEACE_CASF_V2.csv	figshare	doi:10.6084/m9.figshare.5099983	http://doi.org/10.6084/m9.figshare.5099983	2011-08-17T21:34:34Z/2011-08-17T01:17:51Z
E-PEACE_flight 30a	Aerosol Measurements	Cloud and Aerosol Spectrometer forward	CASF_E-PEACE_flight 30a	E-PEACE_CASF_V2.csv	figshare	doi:10.6084/m9.figshare.5099983	http://doi.org/10.6084/m9.figshare.5099983	2011-08-18T16:46:50Z/2011-08-18T19:29:48Z
E-PEACE_flight 30b	Aerosol Measurements	Cloud and Aerosol Spectrometer forward	CASF_E-PEACE_flight 30b	E-PEACE_CASF_V2.csv	figshare	doi:10.6084/m9.figshare.5099983	http://doi.org/10.6084/m9.figshare.5099983	2011-08-18T20:15:32Z/2011-08-18T21:35:49Z
NiCE_flight 1	Aerosol Measurements	Cloud and Aerosol Spectrometer forward	CASF_NiCE_flight 1	NICE_CASF_V2.csv	figshare	doi:10.6084/m9.figshare.5099983	http://doi.org/10.6084/m9.figshare.5099983	2013-07-08T23:26:20Z/2013-07-08T00:29:03Z
NiCE_flight 2	Aerosol Measurements	Cloud and Aerosol Spectrometer forward	CASF_NiCE_flight 2	NICE_CASF_V2.csv	figshare	doi:10.6084/m9.figshare.5099983	http://doi.org/10.6084/m9.figshare.5099983	2013-07-09T17:36:51Z/2013-07-09T22:38:08Z
NiCE_flight 3	Aerosol Measurements	Cloud and Aerosol Spectrometer forward	CASF_NiCE_flight 3	NICE_CASF_V2.csv	figshare	doi:10.6084/m9.figshare.5099983	http://doi.org/10.6084/m9.figshare.5099983	2013-07-10T15:32:03Z/2013-07-10T19:48:21Z
NiCE_flight 4	Aerosol Measurements	Cloud and Aerosol Spectrometer forward	CASF_NiCE_flight 4	NICE_CASF_V2.csv	figshare	doi:10.6084/m9.figshare.5099983	http://doi.org/10.6084/m9.figshare.5099983	2013-07-11T15:18:24Z/2013-07-11T19:35:08Z
NiCE_flight 5a	Aerosol Measurements	Cloud and Aerosol Spectrometer forward	CASF_NiCE_flight 5a	NICE_CASF_V2.csv	figshare	doi:10.6084/m9.figshare.5099983	http://doi.org/10.6084/m9.figshare.5099983	2013-07-12T15:09:01Z/2013-07-12T17:11:38Z
NiCE_flight 5b	Aerosol Measurements	Cloud and Aerosol Spectrometer forward	CASF_NiCE_flight 5b	NICE_CASF_V2.csv	figshare	doi:10.6084/m9.figshare.5099983	http://doi.org/10.6084/m9.figshare.5099983	2013-07-12T18:02:41Z/2013-07-12T21:24:01Z
NiCE_flight 5c	Aerosol Measurements	Cloud and Aerosol Spectrometer forward	CASF_NiCE_flight 5c	NICE_CASF_V2.csv	figshare	doi:10.6084/m9.figshare.5099983	http://doi.org/10.6084/m9.figshare.5099983	2013-07-12T22:01:30Z/2013-07-12T22:52:56Z
NiCE_flight 6	Aerosol Measurements	Cloud and Aerosol Spectrometer forward	CASF_NiCE_flight 6	NICE_CASF_V2.csv	figshare	doi:10.6084/m9.figshare.5099983	http://doi.org/10.6084/m9.figshare.5099983	2013-07-15T17:04:04Z/2013-07-15T21:10:07Z
NiCE_flight 7	Aerosol Measurements	Cloud and Aerosol Spectrometer forward	CASF_NiCE_flight 7	NICE_CASF_V2.csv	figshare	doi:10.6084/m9.figshare.5099983	http://doi.org/10.6084/m9.figshare.5099983	2013-07-16T17:11:59Z/2013-07-16T21:29:14Z
NiCE_flight 8	Aerosol Measurements	Cloud and Aerosol Spectrometer forward	CASF_NiCE_flight 8	NICE_CASF_V2.csv	figshare	doi:10.6084/m9.figshare.5099983	http://doi.org/10.6084/m9.figshare.5099983	2013-07-17T14:57:25Z/2013-07-17T19:41:54Z
NiCE_flight 9	Aerosol Measurements	Cloud and Aerosol Spectrometer forward	CASF_NiCE_flight 9	NICE_CASF_V2.csv	figshare	doi:10.6084/m9.figshare.5099983	http://doi.org/10.6084/m9.figshare.5099983	2013-07-18T17:08:19Z/2013-07-18T21:12:22Z
NiCE_flight 10a	Aerosol Measurements	Cloud and Aerosol Spectrometer forward	CASF_NiCE_flight 10a	NICE_CASF_V2.csv	figshare	doi:10.6084/m9.figshare.5099983	http://doi.org/10.6084/m9.figshare.5099983	2013-07-19T16:11:29Z/2013-07-19T19:21:06Z
NiCE_flight 10b	Aerosol Measurements	Cloud and Aerosol Spectrometer forward	CASF_NiCE_flight 10b	NICE_CASF_V2.csv	figshare	doi:10.6084/m9.figshare.5099983	http://doi.org/10.6084/m9.figshare.5099983	2013-07-19T20:05:40Z/2013-07-19T00:35:08Z
NiCE_flight 10c	Aerosol Measurements	Cloud and Aerosol Spectrometer forward	CASF_NiCE_flight 10c	NICE_CASF_V2.csv	figshare	doi:10.6084/m9.figshare.5099983	http://doi.org/10.6084/m9.figshare.5099983	2013-07-19T01:08:57Z/2013-07-19T02:27:20Z
NiCE_flight 11	Aerosol Measurements	Cloud and Aerosol Spectrometer forward	CASF_NiCE_flight 11	NICE_CASF_V2.csv	figshare	doi:10.6084/m9.figshare.5099983	http://doi.org/10.6084/m9.figshare.5099983	2013-07-22T17:03:25Z/2013-07-22T21:25:40Z
NiCE_flight 12	Aerosol Measurements	Cloud and Aerosol Spectrometer forward	CASF_NiCE_flight 12	NICE_CASF_V2.csv	figshare	doi:10.6084/m9.figshare.5099983	http://doi.org/10.6084/m9.figshare.5099983	2013-07-23T16:39:32Z/2013-07-23T21:36:34Z
NiCE_flight 13	Aerosol Measurements	Cloud and Aerosol Spectrometer forward	CASF_NiCE_flight 13	NICE_CASF_V2.csv	figshare	doi:10.6084/m9.figshare.5099983	http://doi.org/10.6084/m9.figshare.5099983	2013-07-24T16:38:32Z/2013-07-24T20:05:59Z
NiCE_flight 14	Aerosol Measurements	Cloud and Aerosol Spectrometer forward	CASF_NiCE_flight 14	NICE_CASF_V2.csv	figshare	doi:10.6084/m9.figshare.5099983	http://doi.org/10.6084/m9.figshare.5099983	2013-07-25T15:18:32Z/2013-07-25T19:52:53Z
NiCE_flight 15a	Aerosol Measurements	Cloud and Aerosol Spectrometer forward	CASF_NiCE_flight 15a	NICE_CASF_V2.csv	figshare	doi:10.6084/m9.figshare.5099983	http://doi.org/10.6084/m9.figshare.5099983	2013-07-26T16:30:10Z/2013-07-26T19:33:43Z
NiCE_flight 15b	Aerosol Measurements	Cloud and Aerosol Spectrometer forward	CASF_NiCE_flight 15b	NICE_CASF_V2.csv	figshare	doi:10.6084/m9.figshare.5099983	http://doi.org/10.6084/m9.figshare.5099983	2013-07-26T20:44:48Z/2013-07-26T00:27:25Z
NiCE_flight 16	Aerosol Measurements	Cloud and Aerosol Spectrometer forward	CASF_NiCE_flight 16	NICE_CASF_V2.csv	figshare	doi:10.6084/m9.figshare.5099983	http://doi.org/10.6084/m9.figshare.5099983	2013-07-29T17:04:03Z/2013-07-29T21:20:51Z
NiCE_flight 17a	Aerosol Measurements	Cloud and Aerosol Spectrometer forward	CASF_NiCE_flight 17a	NICE_CASF_V2.csv	figshare	doi:10.6084/m9.figshare.5099983	http://doi.org/10.6084/m9.figshare.5099983	2013-07-30T14:49:59Z/2013-07-30T18:19:13Z
NiCE_flight 17b	Aerosol Measurements	Cloud and Aerosol Spectrometer forward	CASF_NiCE_flight 17b	NICE_CASF_V2.csv	figshare	doi:10.6084/m9.figshare.5099983	http://doi.org/10.6084/m9.figshare.5099983	2013-07-30T19:21:00Z/2013-07-30T22:29:59Z
NiCE_flight 17c	Aerosol Measurements	Cloud and Aerosol Spectrometer forward	CASF_NiCE_flight 17c	NICE_CASF_V2.csv	figshare	doi:10.6084/m9.figshare.5099983	http://doi.org/10.6084/m9.figshare.5099983	2013-07-30T23:03:30Z/2013-07-30T00:24:51Z
NiCE_flight 18	Aerosol Measurements	Cloud and Aerosol Spectrometer forward	CASF_NiCE_flight 18	NICE_CASF_V2.csv	figshare	doi:10.6084/m9.figshare.5099983	http://doi.org/10.6084/m9.figshare.5099983	2013-07-31T14:56:20Z/2013-07-31T19:18:58Z
NiCE_flight 19	Aerosol Measurements	Cloud and Aerosol Spectrometer forward	CASF_NiCE_flight 19	NICE_CASF_V2.csv	figshare	doi:10.6084/m9.figshare.5099983	http://doi.org/10.6084/m9.figshare.5099983	2013-08-01T17:15:48Z/2013-08-01T21:32:05Z
NiCE_flight 20a	Aerosol Measurements	Cloud and Aerosol Spectrometer forward	CASF_NiCE_flight 20a	NICE_CASF_V2.csv	figshare	doi:10.6084/m9.figshare.5099983	http://doi.org/10.6084/m9.figshare.5099983	2013-08-02T14:43:39Z/2013-08-02T17:44:24Z
NiCE_flight 20b	Aerosol Measurements	Cloud and Aerosol Spectrometer forward	CASF_NiCE_flight 20b	NICE_CASF_V2.csv	figshare	doi:10.6084/m9.figshare.5099983	http://doi.org/10.6084/m9.figshare.5099983	2013-08-02T18:44:27Z/2013-08-02T21:24:52Z
NiCE_flight 20c	Aerosol Measurements	Cloud and Aerosol Spectrometer forward	CASF_NiCE_flight 20c	NICE_CASF_V2.csv	figshare	doi:10.6084/m9.figshare.5099983	http://doi.org/10.6084/m9.figshare.5099983	2013-08-02T22:07:14Z/2013-08-02T23:45:07Z
NiCE_flight 21	Aerosol Measurements	Cloud and Aerosol Spectrometer forward	CASF_NiCE_flight 21	NICE_CASF_V2.csv	figshare	doi:10.6084/m9.figshare.5099983	http://doi.org/10.6084/m9.figshare.5099983	2013-08-05T17:30:11Z/2013-08-05T21:36:22Z
NiCE_flight 22	Aerosol Measurements	Cloud and Aerosol Spectrometer forward	CASF_NiCE_flight 22	NICE_CASF_V2.csv	figshare	doi:10.6084/m9.figshare.5099983	http://doi.org/10.6084/m9.figshare.5099983	2013-08-06T17:06:09Z/2013-08-06T21:37:21Z
NiCE_flight 23a	Aerosol Measurements	Cloud and Aerosol Spectrometer forward	CASF_NiCE_flight 23a	NICE_CASF_V2.csv	figshare	doi:10.6084/m9.figshare.5099983	http://doi.org/10.6084/m9.figshare.5099983	2013-08-07T14:38:34Z/2013-08-07T18:06:09Z
NiCE_flight 23b	Aerosol Measurements	Cloud and Aerosol Spectrometer forward	CASF_NiCE_flight 23b	NICE_CASF_V2.csv	figshare	doi:10.6084/m9.figshare.5099983	http://doi.org/10.6084/m9.figshare.5099983	2013-08-07T19:22:21Z/2013-08-07T23:55:01Z
BOAS_flight 1	Aerosol Measurements	Counterflow virtual impactor	CVI_BOAS_flight 1	BOAS_CVI_V2.csv	figshare	doi:10.6084/m9.figshare.5099983	http://doi.org/10.6084/m9.figshare.5099983	2015-07-02T20:14:18Z/2015-07-02T22:26:10Z
BOAS_flight 2	Aerosol Measurements	Counterflow virtual impactor	CVI_BOAS_flight 2	BOAS_CVI_V2.csv	figshare	doi:10.6084/m9.figshare.5099983	http://doi.org/10.6084/m9.figshare.5099983	2015-07-06T18:47:15Z/2015-07-06T23:02:50Z
BOAS_flight 3	Aerosol Measurements	Counterflow virtual impactor	CVI_BOAS_flight 3	BOAS_CVI_V2.csv	figshare	doi:10.6084/m9.figshare.5099983	http://doi.org/10.6084/m9.figshare.5099983	2015-07-07T17:45:22Z/2015-07-07T21:34:05Z
BOAS_flight 4	Aerosol Measurements	Counterflow virtual impactor	CVI_BOAS_flight 4	BOAS_CVI_V2.csv	figshare	doi:10.6084/m9.figshare.5099983	http://doi.org/10.6084/m9.figshare.5099983	2015-07-08T17:45:42Z/2015-07-08T21:50:47Z
BOAS_flight 5	Aerosol Measurements	Counterflow virtual impactor	CVI_BOAS_flight 5	BOAS_CVI_V2.csv	figshare	doi:10.6084/m9.figshare.5099983	http://doi.org/10.6084/m9.figshare.5099983	2015-07-09T17:13:50Z/2015-07-09T21:36:35Z
BOAS_flight 6	Aerosol Measurements	Counterflow virtual impactor	CVI_BOAS_flight 6	BOAS_CVI_V2.csv	figshare	doi:10.6084/m9.figshare.5099983	http://doi.org/10.6084/m9.figshare.5099983	2015-07-10T17:46:14Z/2015-07-10T22:15:21Z
BOAS_flight 7	Aerosol Measurements	Counterflow virtual impactor	CVI_BOAS_flight 7	BOAS_CVI_V2.csv	figshare	doi:10.6084/m9.figshare.5099983	http://doi.org/10.6084/m9.figshare.5099983	2015-07-13T17:44:31Z/2015-07-13T22:19:53Z
BOAS_flight 8	Aerosol Measurements	Counterflow virtual impactor	CVI_BOAS_flight 8	BOAS_CVI_V2.csv	figshare	doi:10.6084/m9.figshare.5099983	http://doi.org/10.6084/m9.figshare.5099983	2015-07-14T18:44:17Z/2015-07-14T22:26:18Z
BOAS_flight 9	Aerosol Measurements	Counterflow virtual impactor	CVI_BOAS_flight 9	BOAS_CVI_V2.csv	figshare	doi:10.6084/m9.figshare.5099983	http://doi.org/10.6084/m9.figshare.5099983	2015-07-15T17:48:42Z/2015-07-15T21:34:58Z
BOAS_flight 10a	Aerosol Measurements	Counterflow virtual impactor	CVI_BOAS_flight 10a	BOAS_CVI_V2.csv	figshare	doi:10.6084/m9.figshare.5099983	http://doi.org/10.6084/m9.figshare.5099983	2015-07-16T15:38:08Z/2015-07-16T19:42:30Z
BOAS_flight 10b	Aerosol Measurements	Counterflow virtual impactor	CVI_BOAS_flight 10b	BOAS_CVI_V2.csv	figshare	doi:10.6084/m9.figshare.5099983	http://doi.org/10.6084/m9.figshare.5099983	2015-07-16T21:25:27Z/2015-07-16T00:09:42Z
BOAS_flight 11a	Aerosol Measurements	Counterflow virtual impactor	CVI_BOAS_flight 11a	BOAS_CVI_V2.csv	figshare	doi:10.6084/m9.figshare.5099983	http://doi.org/10.6084/m9.figshare.5099983	2015-07-17T16:00:24Z/2015-07-17T20:28:00Z
BOAS_flight 11b	Aerosol Measurements	Counterflow virtual impactor	CVI_BOAS_flight 11b	BOAS_CVI_V2.csv	figshare	doi:10.6084/m9.figshare.5099983	http://doi.org/10.6084/m9.figshare.5099983	2015-07-17T21:38:57Z/2015-07-17T01:06:22Z
BOAS_flight 12a	Aerosol Measurements	Counterflow virtual impactor	CVI_BOAS_flight 12a	BOAS_CVI_V2.csv	figshare	doi:10.6084/m9.figshare.5099983	http://doi.org/10.6084/m9.figshare.5099983	2015-07-21T15:44:03Z/2015-07-21T19:32:27Z
BOAS_flight 12b	Aerosol Measurements	Counterflow virtual impactor	CVI_BOAS_flight 12b	BOAS_CVI_V2.csv	figshare	doi:10.6084/m9.figshare.5099983	http://doi.org/10.6084/m9.figshare.5099983	2015-07-21T20:14:40Z/2015-07-21T22:59:10Z
BOAS_flight 13a	Aerosol Measurements	Counterflow virtual impactor	CVI_BOAS_flight 13a	BOAS_CVI_V2.csv	figshare	doi:10.6084/m9.figshare.5099983	http://doi.org/10.6084/m9.figshare.5099983	2015-07-22T15:44:10Z/2015-07-22T19:34:30Z
BOAS_flight 13b	Aerosol Measurements	Counterflow virtual impactor	CVI_BOAS_flight 13b	BOAS_CVI_V2.csv	figshare	doi:10.6084/m9.figshare.5099983	http://doi.org/10.6084/m9.figshare.5099983	2015-07-22T20:09:55Z/2015-07-22T00:06:25Z
BOAS_flight 14a	Aerosol Measurements	Counterflow virtual impactor	CVI_BOAS_flight 14a	BOAS_CVI_V2.csv	figshare	doi:10.6084/m9.figshare.5099983	http://doi.org/10.6084/m9.figshare.5099983	2015-07-23T15:05:30Z/2015-07-23T18:36:55Z
BOAS_flight 14b	Aerosol Measurements	Counterflow virtual impactor	CVI_BOAS_flight 14b	BOAS_CVI_V2.csv	figshare	doi:10.6084/m9.figshare.5099983	http://doi.org/10.6084/m9.figshare.5099983	2015-07-23T19:07:39Z/2015-07-23T22:21:42Z
BOAS_flight 15	Aerosol Measurements	Counterflow virtual impactor	CVI_BOAS_flight 15	BOAS_CVI_V2.csv	figshare	doi:10.6084/m9.figshare.5099983	http://doi.org/10.6084/m9.figshare.5099983	2015-07-24T16:19:12Z/2015-07-24T19:39:42Z
FASE_flight 1	Aerosol Measurements	Cloud and Aerosol Spectrometer forward	CASF_FASE_flight 1	FASE_CASF_V2.csv	figshare	doi:10.6084/m9.figshare.5099983	http://doi.org/10.6084/m9.figshare.5099983	2016-07-18T20:40:25Z/2016-07-18T22:09:22Z
FASE_flight 2	Aerosol Measurements	Cloud and Aerosol Spectrometer forward	CASF_FASE_flight 2	FASE_CASF_V2.csv	figshare	doi:10.6084/m9.figshare.5099983	http://doi.org/10.6084/m9.figshare.5099983	2016-07-22T15:23:28Z/2016-07-22T20:31:29Z
FASE_flight 3	Aerosol Measurements	Cloud and Aerosol Spectrometer forward	CASF_FASE_flight 3	FASE_CASF_V2.csv	figshare	doi:10.6084/m9.figshare.5099983	http://doi.org/10.6084/m9.figshare.5099983	2016-07-25T19:20:28Z/2016-07-25T01:02:00Z
FASE_flight 4	Aerosol Measurements	Cloud and Aerosol Spectrometer forward	CASF_FASE_flight 4	FASE_CASF_V2.csv	figshare	doi:10.6084/m9.figshare.5099983	http://doi.org/10.6084/m9.figshare.5099983	2016-07-26T17:19:02Z/2016-07-26T21:49:04Z
FASE_flight 5	Aerosol Measurements	Cloud and Aerosol Spectrometer forward	CASF_FASE_flight 5	FASE_CASF_V2.csv	figshare	doi:10.6084/m9.figshare.5099983	http://doi.org/10.6084/m9.figshare.5099983	2016-07-27T17:00:00Z/2016-07-27T21:21:07Z
FASE_flight 6A	Aerosol Measurements	Cloud and Aerosol Spectrometer forward	CASF_FASE_flight 6A	FASE_CASF_V2.csv	figshare	doi:10.6084/m9.figshare.5099983	http://doi.org/10.6084/m9.figshare.5099983	2016-07-29T15:45:20Z/2016-07-29T16:41:50Z
FASE_flight 6B	Aerosol Measurements	Cloud and Aerosol Spectrometer forward	CASF_FASE_flight 6B	FASE_CASF_V2.csv	figshare	doi:10.6084/m9.figshare.5099983	http://doi.org/10.6084/m9.figshare.5099983	2016-07-29T17:31:30Z/2016-07-29T21:38:40Z
FASE_flight 6C	Aerosol Measurements	Cloud and Aerosol Spectrometer forward	CASF_FASE_flight 6C	FASE_CASF_V2.csv	figshare	doi:10.6084/m9.figshare.5099983	http://doi.org/10.6084/m9.figshare.5099983	2016-07-29T22:49:10Z/2016-07-29T02:16:04Z
FASE_flight 7A	Aerosol Measurements	Cloud and Aerosol Spectrometer forward	CASF_FASE_flight 7A	FASE_CASF_V2.csv	figshare	doi:10.6084/m9.figshare.5099983	http://doi.org/10.6084/m9.figshare.5099983	2016-08-01T17:16:32Z/2016-08-01T18:13:50Z
FASE_flight 7B	Aerosol Measurements	Cloud and Aerosol Spectrometer forward	CASF_FASE_flight 7B	FASE_CASF_V2.csv	figshare	doi:10.6084/m9.figshare.5099983	http://doi.org/10.6084/m9.figshare.5099983	2016-08-01T19:13:26Z/2016-08-01T23:23:00Z
FASE_flight 8	Aerosol Measurements	Cloud and Aerosol Spectrometer forward	CASF_FASE_flight 8	FASE_CASF_V2.csv	figshare	doi:10.6084/m9.figshare.5099983	http://doi.org/10.6084/m9.figshare.5099983	2016-08-02T18:01:34Z/2016-08-02T22:53:40Z
FASE_flight 9A	Aerosol Measurements	Cloud and Aerosol Spectrometer forward	CASF_FASE_flight 9A	FASE_CASF_V2.csv	figshare	doi:10.6084/m9.figshare.5099983	http://doi.org/10.6084/m9.figshare.5099983	2016-08-03T16:56:40Z/2016-08-03T20:15:50Z
FASE_flight 9B	Aerosol Measurements	Cloud and Aerosol Spectrometer forward	CASF_FASE_flight 9B	FASE_CASF_V2.csv	figshare	doi:10.6084/m9.figshare.5099983	http://doi.org/10.6084/m9.figshare.5099983	2016-08-03T21:06:20Z/2016-08-03T00:56:20Z
FASE_flight 10	Aerosol Measurements	Cloud and Aerosol Spectrometer forward	CASF_FASE_flight 10	FASE_CASF_V2.csv	figshare	doi:10.6084/m9.figshare.5099983	http://doi.org/10.6084/m9.figshare.5099983	2016-08-04T17:34:11Z/2016-08-04T23:01:00Z
FASE_flight 11	Aerosol Measurements	Cloud and Aerosol Spectrometer forward	CASF_FASE_flight 11	FASE_CASF_V2.csv	figshare	doi:10.6084/m9.figshare.5099983	http://doi.org/10.6084/m9.figshare.5099983	2016-08-05T16:18:04Z/2016-08-05T19:34:59Z
FASE_flight 12	Aerosol Measurements	Cloud and Aerosol Spectrometer forward	CASF_FASE_flight 12	FASE_CASF_V2.csv	figshare	doi:10.6084/m9.figshare.5099983	http://doi.org/10.6084/m9.figshare.5099983	2016-08-08T17:41:55Z/2016-08-08T22:20:42Z
FASE_flight 13	Aerosol Measurements	Cloud and Aerosol Spectrometer forward	CASF_FASE_flight 13	FASE_CASF_V2.csv	figshare	doi:10.6084/m9.figshare.5099983	http://doi.org/10.6084/m9.figshare.5099983	2016-08-09T17:14:35Z/2016-08-09T21:06:00Z
FASE_flight 14	Aerosol Measurements	Cloud and Aerosol Spectrometer forward	CASF_FASE_flight 14	FASE_CASF_V2.csv	figshare	doi:10.6084/m9.figshare.5099983	http://doi.org/10.6084/m9.figshare.5099983	2016-08-10T16:20:12Z/2016-08-10T21:13:29Z
FASE_flight 15A	Aerosol Measurements	Cloud and Aerosol Spectrometer forward	CASF_FASE_flight 15A	FASE_CASF_V2.csv	figshare	doi:10.6084/m9.figshare.5099983	http://doi.org/10.6084/m9.figshare.5099983	2016-08-11T16:12:35Z/2016-08-11T19:31:50Z
FASE_flight 15B	Aerosol Measurements	Cloud and Aerosol Spectrometer forward	CASF_FASE_flight 15B	FASE_CASF_V2.csv	figshare	doi:10.6084/m9.figshare.5099983	http://doi.org/10.6084/m9.figshare.5099983	2016-08-11T20:35:40Z/2016-08-11T00:18:00Z
FASE_flight 16	Aerosol Measurements	Cloud and Aerosol Spectrometer forward	CASF_FASE_flight 16	FASE_CASF_V2.csv	figshare	doi:10.6084/m9.figshare.5099983	http://doi.org/10.6084/m9.figshare.5099983	2016-08-12T17:37:50Z/2016-08-12T21:02:42Z
MASE II_flight 1	Aerosol Measurements	Counterflow virtual impactor	CVI_MASE II_flight 1	MASE2_CVI_V2.csv	figshare	doi:10.6084/m9.figshare.5099983	http://doi.org/10.6084/m9.figshare.5099983	2007-07-10T20:49:54Z/2007-07-10T00:46:36Z
MASE II_flight 2	Aerosol Measurements	Counterflow virtual impactor	CVI_MASE II_flight 2	MASE2_CVI_V2.csv	figshare	doi:10.6084/m9.figshare.5099983	http://doi.org/10.6084/m9.figshare.5099983	2007-07-11T16:59:05Z/2007-07-11T21:25:30Z
MASE II_flight 3	Aerosol Measurements	Counterflow virtual impactor	CVI_MASE II_flight 3	MASE2_CVI_V2.csv	figshare	doi:10.6084/m9.figshare.5099983	http://doi.org/10.6084/m9.figshare.5099983	2007-07-12T18:00:20Z/2007-07-12T22:12:58Z
MASE II_flight 4	Aerosol Measurements	Counterflow virtual impactor	CVI_MASE II_flight 4	MASE2_CVI_V2.csv	figshare	doi:10.6084/m9.figshare.5099983	http://doi.org/10.6084/m9.figshare.5099983	2007-07-14T17:21:30Z/2007-07-14T21:21:03Z
MASE II_flight 5	Aerosol Measurements	Counterflow virtual impactor	CVI_MASE II_flight 5	MASE2_CVI_V2.csv	figshare	doi:10.6084/m9.figshare.5099983	http://doi.org/10.6084/m9.figshare.5099983	2007-07-15T18:28:04Z/2007-07-15T21:30:24Z
MASE II_flight 6	Aerosol Measurements	Counterflow virtual impactor	CVI_MASE II_flight 6	MASE2_CVI_V2.csv	figshare	doi:10.6084/m9.figshare.5099983	http://doi.org/10.6084/m9.figshare.5099983	2007-07-16T20:28:30Z/2007-07-16T00:50:34Z
MASE II_flight 7	Aerosol Measurements	Counterflow virtual impactor	CVI_MASE II_flight 7	MASE2_CVI_V2.csv	figshare	doi:10.6084/m9.figshare.5099983	http://doi.org/10.6084/m9.figshare.5099983	2007-07-21T16:30:47Z/2007-07-21T21:02:44Z
MASE II_flight 8	Aerosol Measurements	Counterflow virtual impactor	CVI_MASE II_flight 8	MASE2_CVI_V2.csv	figshare	doi:10.6084/m9.figshare.5099983	http://doi.org/10.6084/m9.figshare.5099983	2007-07-22T16:01:18Z/2007-07-22T20:29:48Z
MASE II_flight 9	Aerosol Measurements	Counterflow virtual impactor	CVI_MASE II_flight 9	MASE2_CVI_V2.csv	figshare	doi:10.6084/m9.figshare.5099983	http://doi.org/10.6084/m9.figshare.5099983	2007-07-23T15:30:14Z/2007-07-23T20:00:15Z
MASE II_flight 10	Aerosol Measurements	Counterflow virtual impactor	CVI_MASE II_flight 10	MASE2_CVI_V2.csv	figshare	doi:10.6084/m9.figshare.5099983	http://doi.org/10.6084/m9.figshare.5099983	2007-07-24T15:58:34Z/2007-07-24T20:22:00Z
MASE II_flight 11	Aerosol Measurements	Counterflow virtual impactor	CVI_MASE II_flight 11	MASE2_CVI_V2.csv	figshare	doi:10.6084/m9.figshare.5099983	http://doi.org/10.6084/m9.figshare.5099983	2007-07-25T16:26:44Z/2007-07-25T20:50:04Z
MASE II_flight 12	Aerosol Measurements	Counterflow virtual impactor	CVI_MASE II_flight 12	MASE2_CVI_V2.csv	figshare	doi:10.6084/m9.figshare.5099983	http://doi.org/10.6084/m9.figshare.5099983	2007-07-26T15:27:43Z/2007-07-26T19:55:19Z
MASE II_flight 13	Aerosol Measurements	Counterflow virtual impactor	CVI_MASE II_flight 13	MASE2_CVI_V2.csv	figshare	doi:10.6084/m9.figshare.5099983	http://doi.org/10.6084/m9.figshare.5099983	2007-07-28T15:49:26Z/2007-07-28T20:14:44Z
MASE II_flight 14	Aerosol Measurements	Counterflow virtual impactor	CVI_MASE II_flight 14	MASE2_CVI_V2.csv	figshare	doi:10.6084/m9.figshare.5099983	http://doi.org/10.6084/m9.figshare.5099983	2007-07-29T15:28:08Z/2007-07-29T19:43:28Z
MASE II_flight 15	Aerosol Measurements	Counterflow virtual impactor	CVI_MASE II_flight 15	MASE2_CVI_V2.csv	figshare	doi:10.6084/m9.figshare.5099983	http://doi.org/10.6084/m9.figshare.5099983	2007-07-30T18:00:30Z/2007-07-30T21:56:24Z
MASE II_flight 16	Aerosol Measurements	Counterflow virtual impactor	CVI_MASE II_flight 16	MASE2_CVI_V2.csv	figshare	doi:10.6084/m9.figshare.5099983	http://doi.org/10.6084/m9.figshare.5099983	2007-07-31T15:29:11Z/2007-07-31T19:56:49Z
MASE I_flight 1	Aerosol Measurements	Counterflow virtual impactor	CVI_MASE I_flight 1	MASE1_CVI_V2.csv	figshare	doi:10.6084/m9.figshare.5099983	http://doi.org/10.6084/m9.figshare.5099983	2005-07-02T20:10:35Z/2005-07-02T22:47:03Z
MASE I_flight 2	Aerosol Measurements	Counterflow virtual impactor	CVI_MASE I_flight 2	MASE1_CVI_V2.csv	figshare	doi:10.6084/m9.figshare.5099983	http://doi.org/10.6084/m9.figshare.5099983	2005-07-03T17:03:24Z/2005-07-03T20:18:10Z
MASE I_flight 3	Aerosol Measurements	Counterflow virtual impactor	CVI_MASE I_flight 3	MASE1_CVI_V2.csv	figshare	doi:10.6084/m9.figshare.5099983	http://doi.org/10.6084/m9.figshare.5099983	2005-07-05T16:57:09Z/2005-07-05T21:00:00Z
MASE I_flight 4	Aerosol Measurements	Counterflow virtual impactor	CVI_MASE I_flight 4	MASE1_CVI_V2.csv	figshare	doi:10.6084/m9.figshare.5099983	http://doi.org/10.6084/m9.figshare.5099983	2005-07-06T17:03:06Z/2005-07-06T19:53:35Z
MASE I_flight 5	Aerosol Measurements	Counterflow virtual impactor	CVI_MASE I_flight 5	MASE1_CVI_V2.csv	figshare	doi:10.6084/m9.figshare.5099983	http://doi.org/10.6084/m9.figshare.5099983	2005-07-08T16:59:14Z/2005-07-08T21:00:02Z
MASE I_flight 6	Aerosol Measurements	Counterflow virtual impactor	CVI_MASE I_flight 6	MASE1_CVI_V2.csv	figshare	doi:10.6084/m9.figshare.5099983	http://doi.org/10.6084/m9.figshare.5099983	2005-07-09T17:01:38Z/2005-07-09T20:53:00Z
MASE I_flight 7	Aerosol Measurements	Counterflow virtual impactor	CVI_MASE I_flight 7	MASE1_CVI_V2.csv	figshare	doi:10.6084/m9.figshare.5099983	http://doi.org/10.6084/m9.figshare.5099983	2005-07-10T17:01:17Z/2005-07-10T21:18:00Z
MASE I_flight 8	Aerosol Measurements	Counterflow virtual impactor	CVI_MASE I_flight 8	MASE1_CVI_V2.csv	figshare	doi:10.6084/m9.figshare.5099983	http://doi.org/10.6084/m9.figshare.5099983	2005-07-11T18:59:49Z/2005-07-11T22:50:00Z
MASE I_flight 9	Aerosol Measurements	Counterflow virtual impactor	CVI_MASE I_flight 9	MASE1_CVI_V2.csv	figshare	doi:10.6084/m9.figshare.5099983	http://doi.org/10.6084/m9.figshare.5099983	2005-07-13T17:19:26Z/2005-07-13T20:50:00Z
MASE I_flight 10	Aerosol Measurements	Counterflow virtual impactor	CVI_MASE I_flight 10	MASE1_CVI_V2.csv	figshare	doi:10.6084/m9.figshare.5099983	http://doi.org/10.6084/m9.figshare.5099983	2005-07-14T17:32:20Z/2005-07-14T21:17:00Z
MASE I_flight 11	Aerosol Measurements	Counterflow virtual impactor	CVI_MASE I_flight 11	MASE1_CVI_V2.csv	figshare	doi:10.6084/m9.figshare.5099983	http://doi.org/10.6084/m9.figshare.5099983	2005-07-15T17:16:14Z/2005-07-15T21:25:00Z
MASE I_flight 12	Aerosol Measurements	Counterflow virtual impactor	CVI_MASE I_flight 12	MASE1_CVI_V2.csv	figshare	doi:10.6084/m9.figshare.5099983	http://doi.org/10.6084/m9.figshare.5099983	2005-07-16T17:23:28Z/2005-07-16T21:50:00Z
MASE I_flight 13	Aerosol Measurements	Counterflow virtual impactor	CVI_MASE I_flight 13	MASE1_CVI_V2.csv	figshare	doi:10.6084/m9.figshare.5099983	http://doi.org/10.6084/m9.figshare.5099983	2005-07-17T17:01:56Z/2005-07-17T21:22:00Z
E-PEACE_flight 1	Aerosol Measurements	Counterflow virtual impactor	CVI_E-PEACE_flight 1	E-PEACE_CVI_V2.csv	figshare	doi:10.6084/m9.figshare.5099983	http://doi.org/10.6084/m9.figshare.5099983	2011-07-08T20:55:30Z/2011-07-08T23:56:47Z
E-PEACE_flight 2	Aerosol Measurements	Counterflow virtual impactor	CVI_E-PEACE_flight 2	E-PEACE_CVI_V2.csv	figshare	doi:10.6084/m9.figshare.5099983	http://doi.org/10.6084/m9.figshare.5099983	2011-07-09T16:53:18Z/2011-07-09T21:03:48Z
E-PEACE_flight 3	Aerosol Measurements	Counterflow virtual impactor	CVI_E-PEACE_flight 3	E-PEACE_CVI_V2.csv	figshare	doi:10.6084/m9.figshare.5099983	http://doi.org/10.6084/m9.figshare.5099983	2011-07-13T16:11:43Z/2011-07-13T20:31:00Z
E-PEACE_flight 4	Aerosol Measurements	Counterflow virtual impactor	CVI_E-PEACE_flight 4	E-PEACE_CVI_V2.csv	figshare	doi:10.6084/m9.figshare.5099983	http://doi.org/10.6084/m9.figshare.5099983	2011-07-14T16:06:33Z/2011-07-14T20:06:00Z
E-PEACE_flight 5	Aerosol Measurements	Counterflow virtual impactor	CVI_E-PEACE_flight 5	E-PEACE_CVI_V2.csv	figshare	doi:10.6084/m9.figshare.5099983	http://doi.org/10.6084/m9.figshare.5099983	2011-07-15T16:06:20Z/2011-07-15T19:59:39Z
E-PEACE_flight 6	Aerosol Measurements	Counterflow virtual impactor	CVI_E-PEACE_flight 6	E-PEACE_CVI_V2.csv	figshare	doi:10.6084/m9.figshare.5099983	http://doi.org/10.6084/m9.figshare.5099983	2011-07-16T16:04:54Z/2011-07-16T20:16:24Z
E-PEACE_flight 7	Aerosol Measurements	Counterflow virtual impactor	CVI_E-PEACE_flight 7	E-PEACE_CVI_V2.csv	figshare	doi:10.6084/m9.figshare.5099983	http://doi.org/10.6084/m9.figshare.5099983	2011-07-17T16:07:44Z/2011-07-17T20:09:06Z
E-PEACE_flight 8	Aerosol Measurements	Counterflow virtual impactor	CVI_E-PEACE_flight 8	E-PEACE_CVI_V2.csv	figshare	doi:10.6084/m9.figshare.5099983	http://doi.org/10.6084/m9.figshare.5099983	2011-07-19T16:05:40Z/2011-07-19T20:11:38Z
E-PEACE_flight 9	Aerosol Measurements	Counterflow virtual impactor	CVI_E-PEACE_flight 9	E-PEACE_CVI_V2.csv	figshare	doi:10.6084/m9.figshare.5099983	http://doi.org/10.6084/m9.figshare.5099983	2011-07-21T16:05:41Z/2011-07-21T20:17:03Z
E-PEACE_flight 10	Aerosol Measurements	Counterflow virtual impactor	CVI_E-PEACE_flight 10	E-PEACE_CVI_V2.csv	figshare	doi:10.6084/m9.figshare.5099983	http://doi.org/10.6084/m9.figshare.5099983	2011-07-22T16:04:00Z/2011-07-22T20:19:19Z
E-PEACE_flight 11	Aerosol Measurements	Counterflow virtual impactor	CVI_E-PEACE_flight 11	E-PEACE_CVI_V2.csv	figshare	doi:10.6084/m9.figshare.5099983	http://doi.org/10.6084/m9.figshare.5099983	2011-07-23T16:03:11Z/2011-07-23T20:08:41Z
E-PEACE_flight 12	Aerosol Measurements	Counterflow virtual impactor	CVI_E-PEACE_flight 12	E-PEACE_CVI_V2.csv	figshare	doi:10.6084/m9.figshare.5099983	http://doi.org/10.6084/m9.figshare.5099983	2011-07-24T16:01:13Z/2011-07-24T20:08:20Z
E-PEACE_flight 13	Aerosol Measurements	Counterflow virtual impactor	CVI_E-PEACE_flight 13	E-PEACE_CVI_V2.csv	figshare	doi:10.6084/m9.figshare.5099983	http://doi.org/10.6084/m9.figshare.5099983	2011-07-26T16:03:29Z/2011-07-26T20:07:50Z
E-PEACE_flight 14	Aerosol Measurements	Counterflow virtual impactor	CVI_E-PEACE_flight 14	E-PEACE_CVI_V2.csv	figshare	doi:10.6084/m9.figshare.5099983	http://doi.org/10.6084/m9.figshare.5099983	2011-07-27T16:37:18Z/2011-07-27T20:35:02Z
E-PEACE_flight 15	Aerosol Measurements	Counterflow virtual impactor	CVI_E-PEACE_flight 15	E-PEACE_CVI_V2.csv	figshare	doi:10.6084/m9.figshare.5099983	http://doi.org/10.6084/m9.figshare.5099983	2011-07-28T17:55:58Z/2011-07-28T21:59:49Z
E-PEACE_flight 16	Aerosol Measurements	Counterflow virtual impactor	CVI_E-PEACE_flight 16	E-PEACE_CVI_V2.csv	figshare	doi:10.6084/m9.figshare.5099983	http://doi.org/10.6084/m9.figshare.5099983	2011-07-29T16:37:45Z/2011-07-29T20:43:49Z
E-PEACE_flight 17	Aerosol Measurements	Counterflow virtual impactor	CVI_E-PEACE_flight 17	E-PEACE_CVI_V2.csv	figshare	doi:10.6084/m9.figshare.5099983	http://doi.org/10.6084/m9.figshare.5099983	2011-08-01T16:01:46Z/2011-08-01T20:02:30Z
E-PEACE_flight 18	Aerosol Measurements	Counterflow virtual impactor	CVI_E-PEACE_flight 18	E-PEACE_CVI_V2.csv	figshare	doi:10.6084/m9.figshare.5099983	http://doi.org/10.6084/m9.figshare.5099983	2011-08-02T15:59:39Z/2011-08-02T20:04:36Z
E-PEACE_flight 19	Aerosol Measurements	Counterflow virtual impactor	CVI_E-PEACE_flight 19	E-PEACE_CVI_V2.csv	figshare	doi:10.6084/m9.figshare.5099983	http://doi.org/10.6084/m9.figshare.5099983	2011-08-03T16:04:40Z/2011-08-03T20:02:10Z
E-PEACE_flight 20	Aerosol Measurements	Counterflow virtual impactor	CVI_E-PEACE_flight 20	E-PEACE_CVI_V2.csv	figshare	doi:10.6084/m9.figshare.5099983	http://doi.org/10.6084/m9.figshare.5099983	2011-08-04T15:59:31Z/2011-08-04T19:58:22Z
E-PEACE_flight 21	Aerosol Measurements	Counterflow virtual impactor	CVI_E-PEACE_flight 21	E-PEACE_CVI_V2.csv	figshare	doi:10.6084/m9.figshare.5099983	http://doi.org/10.6084/m9.figshare.5099983	2011-08-05T17:05:00Z/2011-08-05T21:07:00Z
E-PEACE_flight 22	Aerosol Measurements	Counterflow virtual impactor	CVI_E-PEACE_flight 22	E-PEACE_CVI_V2.csv	figshare	doi:10.6084/m9.figshare.5099983	http://doi.org/10.6084/m9.figshare.5099983	2011-08-08T17:28:50Z/2011-08-08T21:48:03Z
E-PEACE_flight 23	Aerosol Measurements	Counterflow virtual impactor	CVI_E-PEACE_flight 23	E-PEACE_CVI_V2.csv	figshare	doi:10.6084/m9.figshare.5099983	http://doi.org/10.6084/m9.figshare.5099983	2011-08-09T16:36:22Z/2011-08-09T20:41:45Z
E-PEACE_flight 24	Aerosol Measurements	Counterflow virtual impactor	CVI_E-PEACE_flight 24	E-PEACE_CVI_V2.csv	figshare	doi:10.6084/m9.figshare.5099983	http://doi.org/10.6084/m9.figshare.5099983	2011-08-10T16:39:52Z/2011-08-10T20:40:42Z
E-PEACE_flight 25	Aerosol Measurements	Counterflow virtual impactor	CVI_E-PEACE_flight 25	E-PEACE_CVI_V2.csv	figshare	doi:10.6084/m9.figshare.5099983	http://doi.org/10.6084/m9.figshare.5099983	2011-08-11T16:24:20Z/2011-08-11T20:18:10Z
E-PEACE_flight 26	Aerosol Measurements	Counterflow virtual impactor	CVI_E-PEACE_flight 26	E-PEACE_CVI_V2.csv	figshare	doi:10.6084/m9.figshare.5099983	http://doi.org/10.6084/m9.figshare.5099983	2011-08-12T16:32:17Z/2011-08-12T20:32:17Z
E-PEACE_flight 27a	Aerosol Measurements	Counterflow virtual impactor	CVI_E-PEACE_flight 27a	E-PEACE_CVI_V2.csv	figshare	doi:10.6084/m9.figshare.5099983	http://doi.org/10.6084/m9.figshare.5099983	2011-08-15T15:21:24Z/2011-08-15T19:00:33Z
E-PEACE_flight 27b	Aerosol Measurements	Counterflow virtual impactor	CVI_E-PEACE_flight 27b	E-PEACE_CVI_V2.csv	figshare	doi:10.6084/m9.figshare.5099983	http://doi.org/10.6084/m9.figshare.5099983	2011-08-15T20:01:13Z/2011-08-15T22:46:42Z
E-PEACE_flight 27c	Aerosol Measurements	Counterflow virtual impactor	CVI_E-PEACE_flight 27c	E-PEACE_CVI_V2.csv	figshare	doi:10.6084/m9.figshare.5099983	http://doi.org/10.6084/m9.figshare.5099983	2011-08-15T23:31:54Z/2011-08-15T00:49:31Z
E-PEACE_flight 28a	Aerosol Measurements	Counterflow virtual impactor	CVI_E-PEACE_flight 28a	E-PEACE_CVI_V2.csv	figshare	doi:10.6084/m9.figshare.5099983	http://doi.org/10.6084/m9.figshare.5099983	2011-08-16T15:58:01Z/2011-08-16T17:46:10Z
E-PEACE_flight 28b	Aerosol Measurements	Counterflow virtual impactor	CVI_E-PEACE_flight 28b	E-PEACE_CVI_V2.csv	figshare	doi:10.6084/m9.figshare.5099983	http://doi.org/10.6084/m9.figshare.5099983	2011-08-16T18:51:06Z/2011-08-16T22:28:59Z
E-PEACE_flight 28c	Aerosol Measurements	Counterflow virtual impactor	CVI_E-PEACE_flight 28c	E-PEACE_CVI_V2.csv	figshare	doi:10.6084/m9.figshare.5099983	http://doi.org/10.6084/m9.figshare.5099983	2011-08-16T23:11:03Z/2011-08-16T00:32:30Z
E-PEACE_flight 29a	Aerosol Measurements	Counterflow virtual impactor	CVI_E-PEACE_flight 29a	E-PEACE_CVI_V2.csv	figshare	doi:10.6084/m9.figshare.5099983	http://doi.org/10.6084/m9.figshare.5099983	2011-08-17T17:56:30Z/2011-08-17T20:49:14Z
E-PEACE_flight 29b	Aerosol Measurements	Counterflow virtual impactor	CVI_E-PEACE_flight 29b	E-PEACE_CVI_V2.csv	figshare	doi:10.6084/m9.figshare.5099983	http://doi.org/10.6084/m9.figshare.5099983	2011-08-17T21:34:34Z/2011-08-17T01:17:51Z
E-PEACE_flight 30a	Aerosol Measurements	Counterflow virtual impactor	CVI_E-PEACE_flight 30a	E-PEACE_CVI_V2.csv	figshare	doi:10.6084/m9.figshare.5099983	http://doi.org/10.6084/m9.figshare.5099983	2011-08-18T16:46:50Z/2011-08-18T19:29:48Z
E-PEACE_flight 30b	Aerosol Measurements	Counterflow virtual impactor	CVI_E-PEACE_flight 30b	E-PEACE_CVI_V2.csv	figshare	doi:10.6084/m9.figshare.5099983	http://doi.org/10.6084/m9.figshare.5099983	2011-08-18T20:15:32Z/2011-08-18T21:35:49Z
NiCE_flight 1	Aerosol Measurements	Counterflow virtual impactor	CVI_NiCE_flight 1	NICE_CVI_V2.csv	figshare	doi:10.6084/m9.figshare.5099983	http://doi.org/10.6084/m9.figshare.5099983	2013-07-08T23:26:20Z/2013-07-08T00:29:03Z
NiCE_flight 2	Aerosol Measurements	Counterflow virtual impactor	CVI_NiCE_flight 2	NICE_CVI_V2.csv	figshare	doi:10.6084/m9.figshare.5099983	http://doi.org/10.6084/m9.figshare.5099983	2013-07-09T17:36:51Z/2013-07-09T22:38:08Z
NiCE_flight 3	Aerosol Measurements	Counterflow virtual impactor	CVI_NiCE_flight 3	NICE_CVI_V2.csv	figshare	doi:10.6084/m9.figshare.5099983	http://doi.org/10.6084/m9.figshare.5099983	2013-07-10T15:32:03Z/2013-07-10T19:48:21Z
NiCE_flight 4	Aerosol Measurements	Counterflow virtual impactor	CVI_NiCE_flight 4	NICE_CVI_V2.csv	figshare	doi:10.6084/m9.figshare.5099983	http://doi.org/10.6084/m9.figshare.5099983	2013-07-11T15:18:24Z/2013-07-11T19:35:08Z
NiCE_flight 5a	Aerosol Measurements	Counterflow virtual impactor	CVI_NiCE_flight 5a	NICE_CVI_V2.csv	figshare	doi:10.6084/m9.figshare.5099983	http://doi.org/10.6084/m9.figshare.5099983	2013-07-12T15:09:01Z/2013-07-12T17:11:38Z
NiCE_flight 5b	Aerosol Measurements	Counterflow virtual impactor	CVI_NiCE_flight 5b	NICE_CVI_V2.csv	figshare	doi:10.6084/m9.figshare.5099983	http://doi.org/10.6084/m9.figshare.5099983	2013-07-12T18:02:41Z/2013-07-12T21:24:01Z
NiCE_flight 5c	Aerosol Measurements	Counterflow virtual impactor	CVI_NiCE_flight 5c	NICE_CVI_V2.csv	figshare	doi:10.6084/m9.figshare.5099983	http://doi.org/10.6084/m9.figshare.5099983	2013-07-12T22:01:30Z/2013-07-12T22:52:56Z
NiCE_flight 6	Aerosol Measurements	Counterflow virtual impactor	CVI_NiCE_flight 6	NICE_CVI_V2.csv	figshare	doi:10.6084/m9.figshare.5099983	http://doi.org/10.6084/m9.figshare.5099983	2013-07-15T17:04:04Z/2013-07-15T21:10:07Z
NiCE_flight 7	Aerosol Measurements	Counterflow virtual impactor	CVI_NiCE_flight 7	NICE_CVI_V2.csv	figshare	doi:10.6084/m9.figshare.5099983	http://doi.org/10.6084/m9.figshare.5099983	2013-07-16T17:11:59Z/2013-07-16T21:29:14Z
NiCE_flight 8	Aerosol Measurements	Counterflow virtual impactor	CVI_NiCE_flight 8	NICE_CVI_V2.csv	figshare	doi:10.6084/m9.figshare.5099983	http://doi.org/10.6084/m9.figshare.5099983	2013-07-17T14:57:25Z/2013-07-17T19:41:54Z
NiCE_flight 9	Aerosol Measurements	Counterflow virtual impactor	CVI_NiCE_flight 9	NICE_CVI_V2.csv	figshare	doi:10.6084/m9.figshare.5099983	http://doi.org/10.6084/m9.figshare.5099983	2013-07-18T17:08:19Z/2013-07-18T21:12:22Z
NiCE_flight 10a	Aerosol Measurements	Counterflow virtual impactor	CVI_NiCE_flight 10a	NICE_CVI_V2.csv	figshare	doi:10.6084/m9.figshare.5099983	http://doi.org/10.6084/m9.figshare.5099983	2013-07-19T16:11:29Z/2013-07-19T19:21:06Z
NiCE_flight 10b	Aerosol Measurements	Counterflow virtual impactor	CVI_NiCE_flight 10b	NICE_CVI_V2.csv	figshare	doi:10.6084/m9.figshare.5099983	http://doi.org/10.6084/m9.figshare.5099983	2013-07-19T20:05:40Z/2013-07-19T00:35:08Z
NiCE_flight 10c	Aerosol Measurements	Counterflow virtual impactor	CVI_NiCE_flight 10c	NICE_CVI_V2.csv	figshare	doi:10.6084/m9.figshare.5099983	http://doi.org/10.6084/m9.figshare.5099983	2013-07-19T01:08:57Z/2013-07-19T02:27:20Z
NiCE_flight 11	Aerosol Measurements	Counterflow virtual impactor	CVI_NiCE_flight 11	NICE_CVI_V2.csv	figshare	doi:10.6084/m9.figshare.5099983	http://doi.org/10.6084/m9.figshare.5099983	2013-07-22T17:03:25Z/2013-07-22T21:25:40Z
NiCE_flight 12	Aerosol Measurements	Counterflow virtual impactor	CVI_NiCE_flight 12	NICE_CVI_V2.csv	figshare	doi:10.6084/m9.figshare.5099983	http://doi.org/10.6084/m9.figshare.5099983	2013-07-23T16:39:32Z/2013-07-23T21:36:34Z
NiCE_flight 13	Aerosol Measurements	Counterflow virtual impactor	CVI_NiCE_flight 13	NICE_CVI_V2.csv	figshare	doi:10.6084/m9.figshare.5099983	http://doi.org/10.6084/m9.figshare.5099983	2013-07-24T16:38:32Z/2013-07-24T20:05:59Z
NiCE_flight 14	Aerosol Measurements	Counterflow virtual impactor	CVI_NiCE_flight 14	NICE_CVI_V2.csv	figshare	doi:10.6084/m9.figshare.5099983	http://doi.org/10.6084/m9.figshare.5099983	2013-07-25T15:18:32Z/2013-07-25T19:52:53Z
NiCE_flight 15a	Aerosol Measurements	Counterflow virtual impactor	CVI_NiCE_flight 15a	NICE_CVI_V2.csv	figshare	doi:10.6084/m9.figshare.5099983	http://doi.org/10.6084/m9.figshare.5099983	2013-07-26T16:30:10Z/2013-07-26T19:33:43Z
NiCE_flight 15b	Aerosol Measurements	Counterflow virtual impactor	CVI_NiCE_flight 15b	NICE_CVI_V2.csv	figshare	doi:10.6084/m9.figshare.5099983	http://doi.org/10.6084/m9.figshare.5099983	2013-07-26T20:44:48Z/2013-07-26T00:27:25Z
NiCE_flight 16	Aerosol Measurements	Counterflow virtual impactor	CVI_NiCE_flight 16	NICE_CVI_V2.csv	figshare	doi:10.6084/m9.figshare.5099983	http://doi.org/10.6084/m9.figshare.5099983	2013-07-29T17:04:03Z/2013-07-29T21:20:51Z
NiCE_flight 17a	Aerosol Measurements	Counterflow virtual impactor	CVI_NiCE_flight 17a	NICE_CVI_V2.csv	figshare	doi:10.6084/m9.figshare.5099983	http://doi.org/10.6084/m9.figshare.5099983	2013-07-30T14:49:59Z/2013-07-30T18:19:13Z
NiCE_flight 17b	Aerosol Measurements	Counterflow virtual impactor	CVI_NiCE_flight 17b	NICE_CVI_V2.csv	figshare	doi:10.6084/m9.figshare.5099983	http://doi.org/10.6084/m9.figshare.5099983	2013-07-30T19:21:00Z/2013-07-30T22:29:59Z
NiCE_flight 17c	Aerosol Measurements	Counterflow virtual impactor	CVI_NiCE_flight 17c	NICE_CVI_V2.csv	figshare	doi:10.6084/m9.figshare.5099983	http://doi.org/10.6084/m9.figshare.5099983	2013-07-30T23:03:30Z/2013-07-30T00:24:51Z
NiCE_flight 18	Aerosol Measurements	Counterflow virtual impactor	CVI_NiCE_flight 18	NICE_CVI_V2.csv	figshare	doi:10.6084/m9.figshare.5099983	http://doi.org/10.6084/m9.figshare.5099983	2013-07-31T14:56:20Z/2013-07-31T19:18:58Z
NiCE_flight 19	Aerosol Measurements	Counterflow virtual impactor	CVI_NiCE_flight 19	NICE_CVI_V2.csv	figshare	doi:10.6084/m9.figshare.5099983	http://doi.org/10.6084/m9.figshare.5099983	2013-08-01T17:15:48Z/2013-08-01T21:32:05Z
NiCE_flight 20a	Aerosol Measurements	Counterflow virtual impactor	CVI_NiCE_flight 20a	NICE_CVI_V2.csv	figshare	doi:10.6084/m9.figshare.5099983	http://doi.org/10.6084/m9.figshare.5099983	2013-08-02T14:43:39Z/2013-08-02T17:44:24Z
NiCE_flight 20b	Aerosol Measurements	Counterflow virtual impactor	CVI_NiCE_flight 20b	NICE_CVI_V2.csv	figshare	doi:10.6084/m9.figshare.5099983	http://doi.org/10.6084/m9.figshare.5099983	2013-08-02T18:44:27Z/2013-08-02T21:24:52Z
NiCE_flight 20c	Aerosol Measurements	Counterflow virtual impactor	CVI_NiCE_flight 20c	NICE_CVI_V2.csv	figshare	doi:10.6084/m9.figshare.5099983	http://doi.org/10.6084/m9.figshare.5099983	2013-08-02T22:07:14Z/2013-08-02T23:45:07Z
NiCE_flight 21	Aerosol Measurements	Counterflow virtual impactor	CVI_NiCE_flight 21	NICE_CVI_V2.csv	figshare	doi:10.6084/m9.figshare.5099983	http://doi.org/10.6084/m9.figshare.5099983	2013-08-05T17:30:11Z/2013-08-05T21:36:22Z
NiCE_flight 22	Aerosol Measurements	Counterflow virtual impactor	CVI_NiCE_flight 22	NICE_CVI_V2.csv	figshare	doi:10.6084/m9.figshare.5099983	http://doi.org/10.6084/m9.figshare.5099983	2013-08-06T17:06:09Z/2013-08-06T21:37:21Z
NiCE_flight 23a	Aerosol Measurements	Counterflow virtual impactor	CVI_NiCE_flight 23a	NICE_CVI_V2.csv	figshare	doi:10.6084/m9.figshare.5099983	http://doi.org/10.6084/m9.figshare.5099983	2013-08-07T14:38:34Z/2013-08-07T18:06:09Z
NiCE_flight 23b	Aerosol Measurements	Counterflow virtual impactor	CVI_NiCE_flight 23b	NICE_CVI_V2.csv	figshare	doi:10.6084/m9.figshare.5099983	http://doi.org/10.6084/m9.figshare.5099983	2013-08-07T19:22:21Z/2013-08-07T23:55:01Z
MASE I_flight 1	Aerosol Measurements	Passive Cavity Aerosol Spectrometer Probe	PCASP_MASE I_flight 1	MASE1_PCASP_V2.csv	figshare	doi:10.6084/m9.figshare.5099983	http://doi.org/10.6084/m9.figshare.5099983	2005-07-02T20:10:35Z/2005-07-02T22:47:03Z
MASE I_flight 2	Aerosol Measurements	Passive Cavity Aerosol Spectrometer Probe	PCASP_MASE I_flight 2	MASE1_PCASP_V2.csv	figshare	doi:10.6084/m9.figshare.5099983	http://doi.org/10.6084/m9.figshare.5099983	2005-07-03T17:03:24Z/2005-07-03T20:18:10Z
MASE I_flight 3	Aerosol Measurements	Passive Cavity Aerosol Spectrometer Probe	PCASP_MASE I_flight 3	MASE1_PCASP_V2.csv	figshare	doi:10.6084/m9.figshare.5099983	http://doi.org/10.6084/m9.figshare.5099983	2005-07-05T16:57:09Z/2005-07-05T21:00:00Z
MASE I_flight 4	Aerosol Measurements	Passive Cavity Aerosol Spectrometer Probe	PCASP_MASE I_flight 4	MASE1_PCASP_V2.csv	figshare	doi:10.6084/m9.figshare.5099983	http://doi.org/10.6084/m9.figshare.5099983	2005-07-06T17:03:06Z/2005-07-06T19:53:35Z
MASE I_flight 5	Aerosol Measurements	Passive Cavity Aerosol Spectrometer Probe	PCASP_MASE I_flight 5	MASE1_PCASP_V2.csv	figshare	doi:10.6084/m9.figshare.5099983	http://doi.org/10.6084/m9.figshare.5099983	2005-07-08T16:59:14Z/2005-07-08T21:00:02Z
MASE I_flight 6	Aerosol Measurements	Passive Cavity Aerosol Spectrometer Probe	PCASP_MASE I_flight 6	MASE1_PCASP_V2.csv	figshare	doi:10.6084/m9.figshare.5099983	http://doi.org/10.6084/m9.figshare.5099983	2005-07-09T17:01:38Z/2005-07-09T20:53:00Z
MASE I_flight 7	Aerosol Measurements	Passive Cavity Aerosol Spectrometer Probe	PCASP_MASE I_flight 7	MASE1_PCASP_V2.csv	figshare	doi:10.6084/m9.figshare.5099983	http://doi.org/10.6084/m9.figshare.5099983	2005-07-10T17:01:17Z/2005-07-10T21:18:00Z
MASE I_flight 8	Aerosol Measurements	Passive Cavity Aerosol Spectrometer Probe	PCASP_MASE I_flight 8	MASE1_PCASP_V2.csv	figshare	doi:10.6084/m9.figshare.5099983	http://doi.org/10.6084/m9.figshare.5099983	2005-07-11T18:59:49Z/2005-07-11T22:50:00Z
MASE I_flight 9	Aerosol Measurements	Passive Cavity Aerosol Spectrometer Probe	PCASP_MASE I_flight 9	MASE1_PCASP_V2.csv	figshare	doi:10.6084/m9.figshare.5099983	http://doi.org/10.6084/m9.figshare.5099983	2005-07-13T17:19:26Z/2005-07-13T20:50:00Z
MASE I_flight 10	Aerosol Measurements	Passive Cavity Aerosol Spectrometer Probe	PCASP_MASE I_flight 10	MASE1_PCASP_V2.csv	figshare	doi:10.6084/m9.figshare.5099983	http://doi.org/10.6084/m9.figshare.5099983	2005-07-14T17:32:20Z/2005-07-14T21:17:00Z
MASE I_flight 11	Aerosol Measurements	Passive Cavity Aerosol Spectrometer Probe	PCASP_MASE I_flight 11	MASE1_PCASP_V2.csv	figshare	doi:10.6084/m9.figshare.5099983	http://doi.org/10.6084/m9.figshare.5099983	2005-07-15T17:16:14Z/2005-07-15T21:25:00Z
MASE I_flight 12	Aerosol Measurements	Passive Cavity Aerosol Spectrometer Probe	PCASP_MASE I_flight 12	MASE1_PCASP_V2.csv	figshare	doi:10.6084/m9.figshare.5099983	http://doi.org/10.6084/m9.figshare.5099983	2005-07-16T17:23:28Z/2005-07-16T21:50:00Z
MASE I_flight 13	Aerosol Measurements	Passive Cavity Aerosol Spectrometer Probe	PCASP_MASE I_flight 13	MASE1_PCASP_V2.csv	figshare	doi:10.6084/m9.figshare.5099983	http://doi.org/10.6084/m9.figshare.5099983	2005-07-17T17:01:56Z/2005-07-17T21:22:00Z
MASE II_flight 1	Aerosol Measurements	Passive Cavity Aerosol Spectrometer Probe	PCASP_MASE II_flight 1	MASE2_PCASP_V2.csv	figshare	doi:10.6084/m9.figshare.5099983	http://doi.org/10.6084/m9.figshare.5099983	2007-07-10T20:49:54Z/2007-07-10T00:46:36Z
MASE II_flight 2	Aerosol Measurements	Passive Cavity Aerosol Spectrometer Probe	PCASP_MASE II_flight 2	MASE2_PCASP_V2.csv	figshare	doi:10.6084/m9.figshare.5099983	http://doi.org/10.6084/m9.figshare.5099983	2007-07-11T16:59:05Z/2007-07-11T21:25:30Z
MASE II_flight 3	Aerosol Measurements	Passive Cavity Aerosol Spectrometer Probe	PCASP_MASE II_flight 3	MASE2_PCASP_V2.csv	figshare	doi:10.6084/m9.figshare.5099983	http://doi.org/10.6084/m9.figshare.5099983	2007-07-12T18:00:20Z/2007-07-12T22:12:58Z
MASE II_flight 4	Aerosol Measurements	Passive Cavity Aerosol Spectrometer Probe	PCASP_MASE II_flight 4	MASE2_PCASP_V2.csv	figshare	doi:10.6084/m9.figshare.5099983	http://doi.org/10.6084/m9.figshare.5099983	2007-07-14T17:21:30Z/2007-07-14T21:21:03Z
MASE II_flight 5	Aerosol Measurements	Passive Cavity Aerosol Spectrometer Probe	PCASP_MASE II_flight 5	MASE2_PCASP_V2.csv	figshare	doi:10.6084/m9.figshare.5099983	http://doi.org/10.6084/m9.figshare.5099983	2007-07-15T18:28:04Z/2007-07-15T21:30:24Z
MASE II_flight 6	Aerosol Measurements	Passive Cavity Aerosol Spectrometer Probe	PCASP_MASE II_flight 6	MASE2_PCASP_V2.csv	figshare	doi:10.6084/m9.figshare.5099983	http://doi.org/10.6084/m9.figshare.5099983	2007-07-16T20:28:30Z/2007-07-16T00:50:34Z
MASE II_flight 7	Aerosol Measurements	Passive Cavity Aerosol Spectrometer Probe	PCASP_MASE II_flight 7	MASE2_PCASP_V2.csv	figshare	doi:10.6084/m9.figshare.5099983	http://doi.org/10.6084/m9.figshare.5099983	2007-07-21T16:30:47Z/2007-07-21T21:02:44Z
MASE II_flight 8	Aerosol Measurements	Passive Cavity Aerosol Spectrometer Probe	PCASP_MASE II_flight 8	MASE2_PCASP_V2.csv	figshare	doi:10.6084/m9.figshare.5099983	http://doi.org/10.6084/m9.figshare.5099983	2007-07-22T16:01:18Z/2007-07-22T20:29:48Z
MASE II_flight 9	Aerosol Measurements	Passive Cavity Aerosol Spectrometer Probe	PCASP_MASE II_flight 9	MASE2_PCASP_V2.csv	figshare	doi:10.6084/m9.figshare.5099983	http://doi.org/10.6084/m9.figshare.5099983	2007-07-23T15:30:14Z/2007-07-23T20:00:15Z
MASE II_flight 10	Aerosol Measurements	Passive Cavity Aerosol Spectrometer Probe	PCASP_MASE II_flight 10	MASE2_PCASP_V2.csv	figshare	doi:10.6084/m9.figshare.5099983	http://doi.org/10.6084/m9.figshare.5099983	2007-07-24T15:58:34Z/2007-07-24T20:22:00Z
MASE II_flight 11	Aerosol Measurements	Passive Cavity Aerosol Spectrometer Probe	PCASP_MASE II_flight 11	MASE2_PCASP_V2.csv	figshare	doi:10.6084/m9.figshare.5099983	http://doi.org/10.6084/m9.figshare.5099983	2007-07-25T16:26:44Z/2007-07-25T20:50:04Z
MASE II_flight 12	Aerosol Measurements	Passive Cavity Aerosol Spectrometer Probe	PCASP_MASE II_flight 12	MASE2_PCASP_V2.csv	figshare	doi:10.6084/m9.figshare.5099983	http://doi.org/10.6084/m9.figshare.5099983	2007-07-26T15:27:43Z/2007-07-26T19:55:19Z
MASE II_flight 13	Aerosol Measurements	Passive Cavity Aerosol Spectrometer Probe	PCASP_MASE II_flight 13	MASE2_PCASP_V2.csv	figshare	doi:10.6084/m9.figshare.5099983	http://doi.org/10.6084/m9.figshare.5099983	2007-07-28T15:49:26Z/2007-07-28T20:14:44Z
MASE II_flight 14	Aerosol Measurements	Passive Cavity Aerosol Spectrometer Probe	PCASP_MASE II_flight 14	MASE2_PCASP_V2.csv	figshare	doi:10.6084/m9.figshare.5099983	http://doi.org/10.6084/m9.figshare.5099983	2007-07-29T15:28:08Z/2007-07-29T19:43:28Z
MASE II_flight 15	Aerosol Measurements	Passive Cavity Aerosol Spectrometer Probe	PCASP_MASE II_flight 15	MASE2_PCASP_V2.csv	figshare	doi:10.6084/m9.figshare.5099983	http://doi.org/10.6084/m9.figshare.5099983	2007-07-30T18:00:30Z/2007-07-30T21:56:24Z
MASE II_flight 16	Aerosol Measurements	Passive Cavity Aerosol Spectrometer Probe	PCASP_MASE II_flight 16	MASE2_PCASP_V2.csv	figshare	doi:10.6084/m9.figshare.5099983	http://doi.org/10.6084/m9.figshare.5099983	2007-07-31T15:29:11Z/2007-07-31T19:56:49Z
E-PEACE_flight 1	Aerosol Measurements	Passive Cavity Aerosol Spectrometer Probe	PCASP_E-PEACE_flight 1	E-PEACE_PCASP_V2.csv	figshare	doi:10.6084/m9.figshare.5099983	http://doi.org/10.6084/m9.figshare.5099983	2011-07-08T20:55:30Z/2011-07-08T23:56:47Z
E-PEACE_flight 2	Aerosol Measurements	Passive Cavity Aerosol Spectrometer Probe	PCASP_E-PEACE_flight 2	E-PEACE_PCASP_V2.csv	figshare	doi:10.6084/m9.figshare.5099983	http://doi.org/10.6084/m9.figshare.5099983	2011-07-09T16:53:18Z/2011-07-09T21:03:48Z
E-PEACE_flight 3	Aerosol Measurements	Passive Cavity Aerosol Spectrometer Probe	PCASP_E-PEACE_flight 3	E-PEACE_PCASP_V2.csv	figshare	doi:10.6084/m9.figshare.5099983	http://doi.org/10.6084/m9.figshare.5099983	2011-07-13T16:11:43Z/2011-07-13T20:31:00Z
E-PEACE_flight 4	Aerosol Measurements	Passive Cavity Aerosol Spectrometer Probe	PCASP_E-PEACE_flight 4	E-PEACE_PCASP_V2.csv	figshare	doi:10.6084/m9.figshare.5099983	http://doi.org/10.6084/m9.figshare.5099983	2011-07-14T16:06:33Z/2011-07-14T20:06:00Z
E-PEACE_flight 5	Aerosol Measurements	Passive Cavity Aerosol Spectrometer Probe	PCASP_E-PEACE_flight 5	E-PEACE_PCASP_V2.csv	figshare	doi:10.6084/m9.figshare.5099983	http://doi.org/10.6084/m9.figshare.5099983	2011-07-15T16:06:20Z/2011-07-15T19:59:39Z
E-PEACE_flight 6	Aerosol Measurements	Passive Cavity Aerosol Spectrometer Probe	PCASP_E-PEACE_flight 6	E-PEACE_PCASP_V2.csv	figshare	doi:10.6084/m9.figshare.5099983	http://doi.org/10.6084/m9.figshare.5099983	2011-07-16T16:04:54Z/2011-07-16T20:16:24Z
E-PEACE_flight 7	Aerosol Measurements	Passive Cavity Aerosol Spectrometer Probe	PCASP_E-PEACE_flight 7	E-PEACE_PCASP_V2.csv	figshare	doi:10.6084/m9.figshare.5099983	http://doi.org/10.6084/m9.figshare.5099983	2011-07-17T16:07:44Z/2011-07-17T20:09:06Z
E-PEACE_flight 8	Aerosol Measurements	Passive Cavity Aerosol Spectrometer Probe	PCASP_E-PEACE_flight 8	E-PEACE_PCASP_V2.csv	figshare	doi:10.6084/m9.figshare.5099983	http://doi.org/10.6084/m9.figshare.5099983	2011-07-19T16:05:40Z/2011-07-19T20:11:38Z
E-PEACE_flight 9	Aerosol Measurements	Passive Cavity Aerosol Spectrometer Probe	PCASP_E-PEACE_flight 9	E-PEACE_PCASP_V2.csv	figshare	doi:10.6084/m9.figshare.5099983	http://doi.org/10.6084/m9.figshare.5099983	2011-07-21T16:05:41Z/2011-07-21T20:17:03Z
E-PEACE_flight 10	Aerosol Measurements	Passive Cavity Aerosol Spectrometer Probe	PCASP_E-PEACE_flight 10	E-PEACE_PCASP_V2.csv	figshare	doi:10.6084/m9.figshare.5099983	http://doi.org/10.6084/m9.figshare.5099983	2011-07-22T16:04:00Z/2011-07-22T20:19:19Z
E-PEACE_flight 11	Aerosol Measurements	Passive Cavity Aerosol Spectrometer Probe	PCASP_E-PEACE_flight 11	E-PEACE_PCASP_V2.csv	figshare	doi:10.6084/m9.figshare.5099983	http://doi.org/10.6084/m9.figshare.5099983	2011-07-23T16:03:11Z/2011-07-23T20:08:41Z
E-PEACE_flight 12	Aerosol Measurements	Passive Cavity Aerosol Spectrometer Probe	PCASP_E-PEACE_flight 12	E-PEACE_PCASP_V2.csv	figshare	doi:10.6084/m9.figshare.5099983	http://doi.org/10.6084/m9.figshare.5099983	2011-07-24T16:01:13Z/2011-07-24T20:08:20Z
E-PEACE_flight 13	Aerosol Measurements	Passive Cavity Aerosol Spectrometer Probe	PCASP_E-PEACE_flight 13	E-PEACE_PCASP_V2.csv	figshare	doi:10.6084/m9.figshare.5099983	http://doi.org/10.6084/m9.figshare.5099983	2011-07-26T16:03:29Z/2011-07-26T20:07:50Z
E-PEACE_flight 14	Aerosol Measurements	Passive Cavity Aerosol Spectrometer Probe	PCASP_E-PEACE_flight 14	E-PEACE_PCASP_V2.csv	figshare	doi:10.6084/m9.figshare.5099983	http://doi.org/10.6084/m9.figshare.5099983	2011-07-27T16:37:18Z/2011-07-27T20:35:02Z
E-PEACE_flight 15	Aerosol Measurements	Passive Cavity Aerosol Spectrometer Probe	PCASP_E-PEACE_flight 15	E-PEACE_PCASP_V2.csv	figshare	doi:10.6084/m9.figshare.5099983	http://doi.org/10.6084/m9.figshare.5099983	2011-07-28T17:55:58Z/2011-07-28T21:59:49Z
E-PEACE_flight 16	Aerosol Measurements	Passive Cavity Aerosol Spectrometer Probe	PCASP_E-PEACE_flight 16	E-PEACE_PCASP_V2.csv	figshare	doi:10.6084/m9.figshare.5099983	http://doi.org/10.6084/m9.figshare.5099983	2011-07-29T16:37:45Z/2011-07-29T20:43:49Z
E-PEACE_flight 17	Aerosol Measurements	Passive Cavity Aerosol Spectrometer Probe	PCASP_E-PEACE_flight 17	E-PEACE_PCASP_V2.csv	figshare	doi:10.6084/m9.figshare.5099983	http://doi.org/10.6084/m9.figshare.5099983	2011-08-01T16:01:46Z/2011-08-01T20:02:30Z
E-PEACE_flight 18	Aerosol Measurements	Passive Cavity Aerosol Spectrometer Probe	PCASP_E-PEACE_flight 18	E-PEACE_PCASP_V2.csv	figshare	doi:10.6084/m9.figshare.5099983	http://doi.org/10.6084/m9.figshare.5099983	2011-08-02T15:59:39Z/2011-08-02T20:04:36Z
E-PEACE_flight 19	Aerosol Measurements	Passive Cavity Aerosol Spectrometer Probe	PCASP_E-PEACE_flight 19	E-PEACE_PCASP_V2.csv	figshare	doi:10.6084/m9.figshare.5099983	http://doi.org/10.6084/m9.figshare.5099983	2011-08-03T16:04:40Z/2011-08-03T20:02:10Z
E-PEACE_flight 20	Aerosol Measurements	Passive Cavity Aerosol Spectrometer Probe	PCASP_E-PEACE_flight 20	E-PEACE_PCASP_V2.csv	figshare	doi:10.6084/m9.figshare.5099983	http://doi.org/10.6084/m9.figshare.5099983	2011-08-04T15:59:31Z/2011-08-04T19:58:22Z
E-PEACE_flight 21	Aerosol Measurements	Passive Cavity Aerosol Spectrometer Probe	PCASP_E-PEACE_flight 21	E-PEACE_PCASP_V2.csv	figshare	doi:10.6084/m9.figshare.5099983	http://doi.org/10.6084/m9.figshare.5099983	2011-08-05T17:05:00Z/2011-08-05T21:07:00Z
E-PEACE_flight 22	Aerosol Measurements	Passive Cavity Aerosol Spectrometer Probe	PCASP_E-PEACE_flight 22	E-PEACE_PCASP_V2.csv	figshare	doi:10.6084/m9.figshare.5099983	http://doi.org/10.6084/m9.figshare.5099983	2011-08-08T17:28:50Z/2011-08-08T21:48:03Z
E-PEACE_flight 23	Aerosol Measurements	Passive Cavity Aerosol Spectrometer Probe	PCASP_E-PEACE_flight 23	E-PEACE_PCASP_V2.csv	figshare	doi:10.6084/m9.figshare.5099983	http://doi.org/10.6084/m9.figshare.5099983	2011-08-09T16:36:22Z/2011-08-09T20:41:45Z
E-PEACE_flight 24	Aerosol Measurements	Passive Cavity Aerosol Spectrometer Probe	PCASP_E-PEACE_flight 24	E-PEACE_PCASP_V2.csv	figshare	doi:10.6084/m9.figshare.5099983	http://doi.org/10.6084/m9.figshare.5099983	2011-08-10T16:39:52Z/2011-08-10T20:40:42Z
E-PEACE_flight 25	Aerosol Measurements	Passive Cavity Aerosol Spectrometer Probe	PCASP_E-PEACE_flight 25	E-PEACE_PCASP_V2.csv	figshare	doi:10.6084/m9.figshare.5099983	http://doi.org/10.6084/m9.figshare.5099983	2011-08-11T16:24:20Z/2011-08-11T20:18:10Z
E-PEACE_flight 26	Aerosol Measurements	Passive Cavity Aerosol Spectrometer Probe	PCASP_E-PEACE_flight 26	E-PEACE_PCASP_V2.csv	figshare	doi:10.6084/m9.figshare.5099983	http://doi.org/10.6084/m9.figshare.5099983	2011-08-12T16:32:17Z/2011-08-12T20:32:17Z
E-PEACE_flight 27a	Aerosol Measurements	Passive Cavity Aerosol Spectrometer Probe	PCASP_E-PEACE_flight 27a	E-PEACE_PCASP_V2.csv	figshare	doi:10.6084/m9.figshare.5099983	http://doi.org/10.6084/m9.figshare.5099983	2011-08-15T15:21:24Z/2011-08-15T19:00:33Z
E-PEACE_flight 27b	Aerosol Measurements	Passive Cavity Aerosol Spectrometer Probe	PCASP_E-PEACE_flight 27b	E-PEACE_PCASP_V2.csv	figshare	doi:10.6084/m9.figshare.5099983	http://doi.org/10.6084/m9.figshare.5099983	2011-08-15T20:01:13Z/2011-08-15T22:46:42Z
E-PEACE_flight 27c	Aerosol Measurements	Passive Cavity Aerosol Spectrometer Probe	PCASP_E-PEACE_flight 27c	E-PEACE_PCASP_V2.csv	figshare	doi:10.6084/m9.figshare.5099983	http://doi.org/10.6084/m9.figshare.5099983	2011-08-15T23:31:54Z/2011-08-15T00:49:31Z
E-PEACE_flight 28a	Aerosol Measurements	Passive Cavity Aerosol Spectrometer Probe	PCASP_E-PEACE_flight 28a	E-PEACE_PCASP_V2.csv	figshare	doi:10.6084/m9.figshare.5099983	http://doi.org/10.6084/m9.figshare.5099983	2011-08-16T15:58:01Z/2011-08-16T17:46:10Z
E-PEACE_flight 28b	Aerosol Measurements	Passive Cavity Aerosol Spectrometer Probe	PCASP_E-PEACE_flight 28b	E-PEACE_PCASP_V2.csv	figshare	doi:10.6084/m9.figshare.5099983	http://doi.org/10.6084/m9.figshare.5099983	2011-08-16T18:51:06Z/2011-08-16T22:28:59Z
E-PEACE_flight 28c	Aerosol Measurements	Passive Cavity Aerosol Spectrometer Probe	PCASP_E-PEACE_flight 28c	E-PEACE_PCASP_V2.csv	figshare	doi:10.6084/m9.figshare.5099983	http://doi.org/10.6084/m9.figshare.5099983	2011-08-16T23:11:03Z/2011-08-16T00:32:30Z
E-PEACE_flight 29a	Aerosol Measurements	Passive Cavity Aerosol Spectrometer Probe	PCASP_E-PEACE_flight 29a	E-PEACE_PCASP_V2.csv	figshare	doi:10.6084/m9.figshare.5099983	http://doi.org/10.6084/m9.figshare.5099983	2011-08-17T17:56:30Z/2011-08-17T20:49:14Z
E-PEACE_flight 29b	Aerosol Measurements	Passive Cavity Aerosol Spectrometer Probe	PCASP_E-PEACE_flight 29b	E-PEACE_PCASP_V2.csv	figshare	doi:10.6084/m9.figshare.5099983	http://doi.org/10.6084/m9.figshare.5099983	2011-08-17T21:34:34Z/2011-08-17T01:17:51Z
E-PEACE_flight 30a	Aerosol Measurements	Passive Cavity Aerosol Spectrometer Probe	PCASP_E-PEACE_flight 30a	E-PEACE_PCASP_V2.csv	figshare	doi:10.6084/m9.figshare.5099983	http://doi.org/10.6084/m9.figshare.5099983	2011-08-18T16:46:50Z/2011-08-18T19:29:48Z
E-PEACE_flight 30b	Aerosol Measurements	Passive Cavity Aerosol Spectrometer Probe	PCASP_E-PEACE_flight 30b	E-PEACE_PCASP_V2.csv	figshare	doi:10.6084/m9.figshare.5099983	http://doi.org/10.6084/m9.figshare.5099983	2011-08-18T20:15:32Z/2011-08-18T21:35:49Z
E-PEACE_flight 1	Aerosol Measurements	Aerosol Mass Spectrometer	AMS_E-PEACE_flight 1	E-PEACE_AMS_V2.csv	figshare	doi:10.6084/m9.figshare.5099983	http://doi.org/10.6084/m9.figshare.5099983	2011-07-08T20:55:30Z/2011-07-08T23:56:47Z
E-PEACE_flight 2	Aerosol Measurements	Aerosol Mass Spectrometer	AMS_E-PEACE_flight 2	E-PEACE_AMS_V2.csv	figshare	doi:10.6084/m9.figshare.5099983	http://doi.org/10.6084/m9.figshare.5099983	2011-07-09T16:53:18Z/2011-07-09T21:03:48Z
E-PEACE_flight 3	Aerosol Measurements	Aerosol Mass Spectrometer	AMS_E-PEACE_flight 3	E-PEACE_AMS_V2.csv	figshare	doi:10.6084/m9.figshare.5099983	http://doi.org/10.6084/m9.figshare.5099983	2011-07-13T16:11:43Z/2011-07-13T20:31:00Z
E-PEACE_flight 4	Aerosol Measurements	Aerosol Mass Spectrometer	AMS_E-PEACE_flight 4	E-PEACE_AMS_V2.csv	figshare	doi:10.6084/m9.figshare.5099983	http://doi.org/10.6084/m9.figshare.5099983	2011-07-14T16:06:33Z/2011-07-14T20:06:00Z
E-PEACE_flight 5	Aerosol Measurements	Aerosol Mass Spectrometer	AMS_E-PEACE_flight 5	E-PEACE_AMS_V2.csv	figshare	doi:10.6084/m9.figshare.5099983	http://doi.org/10.6084/m9.figshare.5099983	2011-07-15T16:06:20Z/2011-07-15T19:59:39Z
E-PEACE_flight 6	Aerosol Measurements	Aerosol Mass Spectrometer	AMS_E-PEACE_flight 6	E-PEACE_AMS_V2.csv	figshare	doi:10.6084/m9.figshare.5099983	http://doi.org/10.6084/m9.figshare.5099983	2011-07-16T16:04:54Z/2011-07-16T20:16:24Z
E-PEACE_flight 7	Aerosol Measurements	Aerosol Mass Spectrometer	AMS_E-PEACE_flight 7	E-PEACE_AMS_V2.csv	figshare	doi:10.6084/m9.figshare.5099983	http://doi.org/10.6084/m9.figshare.5099983	2011-07-17T16:07:44Z/2011-07-17T20:09:06Z
E-PEACE_flight 8	Aerosol Measurements	Aerosol Mass Spectrometer	AMS_E-PEACE_flight 8	E-PEACE_AMS_V2.csv	figshare	doi:10.6084/m9.figshare.5099983	http://doi.org/10.6084/m9.figshare.5099983	2011-07-19T16:05:40Z/2011-07-19T20:11:38Z
E-PEACE_flight 9	Aerosol Measurements	Aerosol Mass Spectrometer	AMS_E-PEACE_flight 9	E-PEACE_AMS_V2.csv	figshare	doi:10.6084/m9.figshare.5099983	http://doi.org/10.6084/m9.figshare.5099983	2011-07-21T16:05:41Z/2011-07-21T20:17:03Z
E-PEACE_flight 10	Aerosol Measurements	Aerosol Mass Spectrometer	AMS_E-PEACE_flight 10	E-PEACE_AMS_V2.csv	figshare	doi:10.6084/m9.figshare.5099983	http://doi.org/10.6084/m9.figshare.5099983	2011-07-22T16:04:00Z/2011-07-22T20:19:19Z
E-PEACE_flight 11	Aerosol Measurements	Aerosol Mass Spectrometer	AMS_E-PEACE_flight 11	E-PEACE_AMS_V2.csv	figshare	doi:10.6084/m9.figshare.5099983	http://doi.org/10.6084/m9.figshare.5099983	2011-07-23T16:03:11Z/2011-07-23T20:08:41Z
E-PEACE_flight 12	Aerosol Measurements	Aerosol Mass Spectrometer	AMS_E-PEACE_flight 12	E-PEACE_AMS_V2.csv	figshare	doi:10.6084/m9.figshare.5099983	http://doi.org/10.6084/m9.figshare.5099983	2011-07-24T16:01:13Z/2011-07-24T20:08:20Z
E-PEACE_flight 13	Aerosol Measurements	Aerosol Mass Spectrometer	AMS_E-PEACE_flight 13	E-PEACE_AMS_V2.csv	figshare	doi:10.6084/m9.figshare.5099983	http://doi.org/10.6084/m9.figshare.5099983	2011-07-26T16:03:29Z/2011-07-26T20:07:50Z
E-PEACE_flight 14	Aerosol Measurements	Aerosol Mass Spectrometer	AMS_E-PEACE_flight 14	E-PEACE_AMS_V2.csv	figshare	doi:10.6084/m9.figshare.5099983	http://doi.org/10.6084/m9.figshare.5099983	2011-07-27T16:37:18Z/2011-07-27T20:35:02Z
E-PEACE_flight 15	Aerosol Measurements	Aerosol Mass Spectrometer	AMS_E-PEACE_flight 15	E-PEACE_AMS_V2.csv	figshare	doi:10.6084/m9.figshare.5099983	http://doi.org/10.6084/m9.figshare.5099983	2011-07-28T17:55:58Z/2011-07-28T21:59:49Z
E-PEACE_flight 16	Aerosol Measurements	Aerosol Mass Spectrometer	AMS_E-PEACE_flight 16	E-PEACE_AMS_V2.csv	figshare	doi:10.6084/m9.figshare.5099983	http://doi.org/10.6084/m9.figshare.5099983	2011-07-29T16:37:45Z/2011-07-29T20:43:49Z
E-PEACE_flight 17	Aerosol Measurements	Aerosol Mass Spectrometer	AMS_E-PEACE_flight 17	E-PEACE_AMS_V2.csv	figshare	doi:10.6084/m9.figshare.5099983	http://doi.org/10.6084/m9.figshare.5099983	2011-08-01T16:01:46Z/2011-08-01T20:02:30Z
E-PEACE_flight 18	Aerosol Measurements	Aerosol Mass Spectrometer	AMS_E-PEACE_flight 18	E-PEACE_AMS_V2.csv	figshare	doi:10.6084/m9.figshare.5099983	http://doi.org/10.6084/m9.figshare.5099983	2011-08-02T15:59:39Z/2011-08-02T20:04:36Z
E-PEACE_flight 19	Aerosol Measurements	Aerosol Mass Spectrometer	AMS_E-PEACE_flight 19	E-PEACE_AMS_V2.csv	figshare	doi:10.6084/m9.figshare.5099983	http://doi.org/10.6084/m9.figshare.5099983	2011-08-03T16:04:40Z/2011-08-03T20:02:10Z
E-PEACE_flight 20	Aerosol Measurements	Aerosol Mass Spectrometer	AMS_E-PEACE_flight 20	E-PEACE_AMS_V2.csv	figshare	doi:10.6084/m9.figshare.5099983	http://doi.org/10.6084/m9.figshare.5099983	2011-08-04T15:59:31Z/2011-08-04T19:58:22Z
E-PEACE_flight 21	Aerosol Measurements	Aerosol Mass Spectrometer	AMS_E-PEACE_flight 21	E-PEACE_AMS_V2.csv	figshare	doi:10.6084/m9.figshare.5099983	http://doi.org/10.6084/m9.figshare.5099983	2011-08-05T17:05:00Z/2011-08-05T21:07:00Z
E-PEACE_flight 22	Aerosol Measurements	Aerosol Mass Spectrometer	AMS_E-PEACE_flight 22	E-PEACE_AMS_V2.csv	figshare	doi:10.6084/m9.figshare.5099983	http://doi.org/10.6084/m9.figshare.5099983	2011-08-08T17:28:50Z/2011-08-08T21:48:03Z
E-PEACE_flight 23	Aerosol Measurements	Aerosol Mass Spectrometer	AMS_E-PEACE_flight 23	E-PEACE_AMS_V2.csv	figshare	doi:10.6084/m9.figshare.5099983	http://doi.org/10.6084/m9.figshare.5099983	2011-08-09T16:36:22Z/2011-08-09T20:41:45Z
E-PEACE_flight 24	Aerosol Measurements	Aerosol Mass Spectrometer	AMS_E-PEACE_flight 24	E-PEACE_AMS_V2.csv	figshare	doi:10.6084/m9.figshare.5099983	http://doi.org/10.6084/m9.figshare.5099983	2011-08-10T16:39:52Z/2011-08-10T20:40:42Z
E-PEACE_flight 25	Aerosol Measurements	Aerosol Mass Spectrometer	AMS_E-PEACE_flight 25	E-PEACE_AMS_V2.csv	figshare	doi:10.6084/m9.figshare.5099983	http://doi.org/10.6084/m9.figshare.5099983	2011-08-11T16:24:20Z/2011-08-11T20:18:10Z
E-PEACE_flight 26	Aerosol Measurements	Aerosol Mass Spectrometer	AMS_E-PEACE_flight 26	E-PEACE_AMS_V2.csv	figshare	doi:10.6084/m9.figshare.5099983	http://doi.org/10.6084/m9.figshare.5099983	2011-08-12T16:32:17Z/2011-08-12T20:32:17Z
E-PEACE_flight 27a	Aerosol Measurements	Aerosol Mass Spectrometer	AMS_E-PEACE_flight 27a	E-PEACE_AMS_V2.csv	figshare	doi:10.6084/m9.figshare.5099983	http://doi.org/10.6084/m9.figshare.5099983	2011-08-15T15:21:24Z/2011-08-15T19:00:33Z
E-PEACE_flight 27b	Aerosol Measurements	Aerosol Mass Spectrometer	AMS_E-PEACE_flight 27b	E-PEACE_AMS_V2.csv	figshare	doi:10.6084/m9.figshare.5099983	http://doi.org/10.6084/m9.figshare.5099983	2011-08-15T20:01:13Z/2011-08-15T22:46:42Z
E-PEACE_flight 27c	Aerosol Measurements	Aerosol Mass Spectrometer	AMS_E-PEACE_flight 27c	E-PEACE_AMS_V2.csv	figshare	doi:10.6084/m9.figshare.5099983	http://doi.org/10.6084/m9.figshare.5099983	2011-08-15T23:31:54Z/2011-08-15T00:49:31Z
E-PEACE_flight 28a	Aerosol Measurements	Aerosol Mass Spectrometer	AMS_E-PEACE_flight 28a	E-PEACE_AMS_V2.csv	figshare	doi:10.6084/m9.figshare.5099983	http://doi.org/10.6084/m9.figshare.5099983	2011-08-16T15:58:01Z/2011-08-16T17:46:10Z
E-PEACE_flight 28b	Aerosol Measurements	Aerosol Mass Spectrometer	AMS_E-PEACE_flight 28b	E-PEACE_AMS_V2.csv	figshare	doi:10.6084/m9.figshare.5099983	http://doi.org/10.6084/m9.figshare.5099983	2011-08-16T18:51:06Z/2011-08-16T22:28:59Z
E-PEACE_flight 28c	Aerosol Measurements	Aerosol Mass Spectrometer	AMS_E-PEACE_flight 28c	E-PEACE_AMS_V2.csv	figshare	doi:10.6084/m9.figshare.5099983	http://doi.org/10.6084/m9.figshare.5099983	2011-08-16T23:11:03Z/2011-08-16T00:32:30Z
E-PEACE_flight 29a	Aerosol Measurements	Aerosol Mass Spectrometer	AMS_E-PEACE_flight 29a	E-PEACE_AMS_V2.csv	figshare	doi:10.6084/m9.figshare.5099983	http://doi.org/10.6084/m9.figshare.5099983	2011-08-17T17:56:30Z/2011-08-17T20:49:14Z
E-PEACE_flight 29b	Aerosol Measurements	Aerosol Mass Spectrometer	AMS_E-PEACE_flight 29b	E-PEACE_AMS_V2.csv	figshare	doi:10.6084/m9.figshare.5099983	http://doi.org/10.6084/m9.figshare.5099983	2011-08-17T21:34:34Z/2011-08-17T01:17:51Z
E-PEACE_flight 30a	Aerosol Measurements	Aerosol Mass Spectrometer	AMS_E-PEACE_flight 30a	E-PEACE_AMS_V2.csv	figshare	doi:10.6084/m9.figshare.5099983	http://doi.org/10.6084/m9.figshare.5099983	2011-08-18T16:46:50Z/2011-08-18T19:29:48Z
E-PEACE_flight 30b	Aerosol Measurements	Aerosol Mass Spectrometer	AMS_E-PEACE_flight 30b	E-PEACE_AMS_V2.csv	figshare	doi:10.6084/m9.figshare.5099983	http://doi.org/10.6084/m9.figshare.5099983	2011-08-18T20:15:32Z/2011-08-18T21:35:49Z
E-PEACE_flight 1	Aerosol Measurements	Single Particle Soot Photometer	SP2_E-PEACE_flight 1	E-PEACE_SP2_V2.csv	figshare	doi:10.6084/m9.figshare.5099983	http://doi.org/10.6084/m9.figshare.5099983	2011-07-08T20:55:30Z/2011-07-08T23:56:47Z
E-PEACE_flight 2	Aerosol Measurements	Single Particle Soot Photometer	SP2_E-PEACE_flight 2	E-PEACE_SP2_V2.csv	figshare	doi:10.6084/m9.figshare.5099983	http://doi.org/10.6084/m9.figshare.5099983	2011-07-09T16:53:18Z/2011-07-09T21:03:48Z
E-PEACE_flight 3	Aerosol Measurements	Single Particle Soot Photometer	SP2_E-PEACE_flight 3	E-PEACE_SP2_V2.csv	figshare	doi:10.6084/m9.figshare.5099983	http://doi.org/10.6084/m9.figshare.5099983	2011-07-13T16:11:43Z/2011-07-13T20:31:00Z
E-PEACE_flight 4	Aerosol Measurements	Single Particle Soot Photometer	SP2_E-PEACE_flight 4	E-PEACE_SP2_V2.csv	figshare	doi:10.6084/m9.figshare.5099983	http://doi.org/10.6084/m9.figshare.5099983	2011-07-14T16:06:33Z/2011-07-14T20:06:00Z
E-PEACE_flight 5	Aerosol Measurements	Single Particle Soot Photometer	SP2_E-PEACE_flight 5	E-PEACE_SP2_V2.csv	figshare	doi:10.6084/m9.figshare.5099983	http://doi.org/10.6084/m9.figshare.5099983	2011-07-15T16:06:20Z/2011-07-15T19:59:39Z
E-PEACE_flight 6	Aerosol Measurements	Single Particle Soot Photometer	SP2_E-PEACE_flight 6	E-PEACE_SP2_V2.csv	figshare	doi:10.6084/m9.figshare.5099983	http://doi.org/10.6084/m9.figshare.5099983	2011-07-16T16:04:54Z/2011-07-16T20:16:24Z
E-PEACE_flight 7	Aerosol Measurements	Single Particle Soot Photometer	SP2_E-PEACE_flight 7	E-PEACE_SP2_V2.csv	figshare	doi:10.6084/m9.figshare.5099983	http://doi.org/10.6084/m9.figshare.5099983	2011-07-17T16:07:44Z/2011-07-17T20:09:06Z
E-PEACE_flight 8	Aerosol Measurements	Single Particle Soot Photometer	SP2_E-PEACE_flight 8	E-PEACE_SP2_V2.csv	figshare	doi:10.6084/m9.figshare.5099983	http://doi.org/10.6084/m9.figshare.5099983	2011-07-19T16:05:40Z/2011-07-19T20:11:38Z
E-PEACE_flight 9	Aerosol Measurements	Single Particle Soot Photometer	SP2_E-PEACE_flight 9	E-PEACE_SP2_V2.csv	figshare	doi:10.6084/m9.figshare.5099983	http://doi.org/10.6084/m9.figshare.5099983	2011-07-21T16:05:41Z/2011-07-21T20:17:03Z
E-PEACE_flight 10	Aerosol Measurements	Single Particle Soot Photometer	SP2_E-PEACE_flight 10	E-PEACE_SP2_V2.csv	figshare	doi:10.6084/m9.figshare.5099983	http://doi.org/10.6084/m9.figshare.5099983	2011-07-22T16:04:00Z/2011-07-22T20:19:19Z
E-PEACE_flight 11	Aerosol Measurements	Single Particle Soot Photometer	SP2_E-PEACE_flight 11	E-PEACE_SP2_V2.csv	figshare	doi:10.6084/m9.figshare.5099983	http://doi.org/10.6084/m9.figshare.5099983	2011-07-23T16:03:11Z/2011-07-23T20:08:41Z
E-PEACE_flight 12	Aerosol Measurements	Single Particle Soot Photometer	SP2_E-PEACE_flight 12	E-PEACE_SP2_V2.csv	figshare	doi:10.6084/m9.figshare.5099983	http://doi.org/10.6084/m9.figshare.5099983	2011-07-24T16:01:13Z/2011-07-24T20:08:20Z
E-PEACE_flight 13	Aerosol Measurements	Single Particle Soot Photometer	SP2_E-PEACE_flight 13	E-PEACE_SP2_V2.csv	figshare	doi:10.6084/m9.figshare.5099983	http://doi.org/10.6084/m9.figshare.5099983	2011-07-26T16:03:29Z/2011-07-26T20:07:50Z
E-PEACE_flight 14	Aerosol Measurements	Single Particle Soot Photometer	SP2_E-PEACE_flight 14	E-PEACE_SP2_V2.csv	figshare	doi:10.6084/m9.figshare.5099983	http://doi.org/10.6084/m9.figshare.5099983	2011-07-27T16:37:18Z/2011-07-27T20:35:02Z
E-PEACE_flight 15	Aerosol Measurements	Single Particle Soot Photometer	SP2_E-PEACE_flight 15	E-PEACE_SP2_V2.csv	figshare	doi:10.6084/m9.figshare.5099983	http://doi.org/10.6084/m9.figshare.5099983	2011-07-28T17:55:58Z/2011-07-28T21:59:49Z
E-PEACE_flight 16	Aerosol Measurements	Single Particle Soot Photometer	SP2_E-PEACE_flight 16	E-PEACE_SP2_V2.csv	figshare	doi:10.6084/m9.figshare.5099983	http://doi.org/10.6084/m9.figshare.5099983	2011-07-29T16:37:45Z/2011-07-29T20:43:49Z
E-PEACE_flight 17	Aerosol Measurements	Single Particle Soot Photometer	SP2_E-PEACE_flight 17	E-PEACE_SP2_V2.csv	figshare	doi:10.6084/m9.figshare.5099983	http://doi.org/10.6084/m9.figshare.5099983	2011-08-01T16:01:46Z/2011-08-01T20:02:30Z
E-PEACE_flight 18	Aerosol Measurements	Single Particle Soot Photometer	SP2_E-PEACE_flight 18	E-PEACE_SP2_V2.csv	figshare	doi:10.6084/m9.figshare.5099983	http://doi.org/10.6084/m9.figshare.5099983	2011-08-02T15:59:39Z/2011-08-02T20:04:36Z
E-PEACE_flight 19	Aerosol Measurements	Single Particle Soot Photometer	SP2_E-PEACE_flight 19	E-PEACE_SP2_V2.csv	figshare	doi:10.6084/m9.figshare.5099983	http://doi.org/10.6084/m9.figshare.5099983	2011-08-03T16:04:40Z/2011-08-03T20:02:10Z
E-PEACE_flight 20	Aerosol Measurements	Single Particle Soot Photometer	SP2_E-PEACE_flight 20	E-PEACE_SP2_V2.csv	figshare	doi:10.6084/m9.figshare.5099983	http://doi.org/10.6084/m9.figshare.5099983	2011-08-04T15:59:31Z/2011-08-04T19:58:22Z
E-PEACE_flight 21	Aerosol Measurements	Single Particle Soot Photometer	SP2_E-PEACE_flight 21	E-PEACE_SP2_V2.csv	figshare	doi:10.6084/m9.figshare.5099983	http://doi.org/10.6084/m9.figshare.5099983	2011-08-05T17:05:00Z/2011-08-05T21:07:00Z
E-PEACE_flight 22	Aerosol Measurements	Single Particle Soot Photometer	SP2_E-PEACE_flight 22	E-PEACE_SP2_V2.csv	figshare	doi:10.6084/m9.figshare.5099983	http://doi.org/10.6084/m9.figshare.5099983	2011-08-08T17:28:50Z/2011-08-08T21:48:03Z
E-PEACE_flight 23	Aerosol Measurements	Single Particle Soot Photometer	SP2_E-PEACE_flight 23	E-PEACE_SP2_V2.csv	figshare	doi:10.6084/m9.figshare.5099983	http://doi.org/10.6084/m9.figshare.5099983	2011-08-09T16:36:22Z/2011-08-09T20:41:45Z
E-PEACE_flight 24	Aerosol Measurements	Single Particle Soot Photometer	SP2_E-PEACE_flight 24	E-PEACE_SP2_V2.csv	figshare	doi:10.6084/m9.figshare.5099983	http://doi.org/10.6084/m9.figshare.5099983	2011-08-10T16:39:52Z/2011-08-10T20:40:42Z
E-PEACE_flight 25	Aerosol Measurements	Single Particle Soot Photometer	SP2_E-PEACE_flight 25	E-PEACE_SP2_V2.csv	figshare	doi:10.6084/m9.figshare.5099983	http://doi.org/10.6084/m9.figshare.5099983	2011-08-11T16:24:20Z/2011-08-11T20:18:10Z
E-PEACE_flight 26	Aerosol Measurements	Single Particle Soot Photometer	SP2_E-PEACE_flight 26	E-PEACE_SP2_V2.csv	figshare	doi:10.6084/m9.figshare.5099983	http://doi.org/10.6084/m9.figshare.5099983	2011-08-12T16:32:17Z/2011-08-12T20:32:17Z
E-PEACE_flight 27a	Aerosol Measurements	Single Particle Soot Photometer	SP2_E-PEACE_flight 27a	E-PEACE_SP2_V2.csv	figshare	doi:10.6084/m9.figshare.5099983	http://doi.org/10.6084/m9.figshare.5099983	2011-08-15T15:21:24Z/2011-08-15T19:00:33Z
E-PEACE_flight 27b	Aerosol Measurements	Single Particle Soot Photometer	SP2_E-PEACE_flight 27b	E-PEACE_SP2_V2.csv	figshare	doi:10.6084/m9.figshare.5099983	http://doi.org/10.6084/m9.figshare.5099983	2011-08-15T20:01:13Z/2011-08-15T22:46:42Z
E-PEACE_flight 27c	Aerosol Measurements	Single Particle Soot Photometer	SP2_E-PEACE_flight 27c	E-PEACE_SP2_V2.csv	figshare	doi:10.6084/m9.figshare.5099983	http://doi.org/10.6084/m9.figshare.5099983	2011-08-15T23:31:54Z/2011-08-15T00:49:31Z
E-PEACE_flight 28a	Aerosol Measurements	Single Particle Soot Photometer	SP2_E-PEACE_flight 28a	E-PEACE_SP2_V2.csv	figshare	doi:10.6084/m9.figshare.5099983	http://doi.org/10.6084/m9.figshare.5099983	2011-08-16T15:58:01Z/2011-08-16T17:46:10Z
E-PEACE_flight 28b	Aerosol Measurements	Single Particle Soot Photometer	SP2_E-PEACE_flight 28b	E-PEACE_SP2_V2.csv	figshare	doi:10.6084/m9.figshare.5099983	http://doi.org/10.6084/m9.figshare.5099983	2011-08-16T18:51:06Z/2011-08-16T22:28:59Z
E-PEACE_flight 28c	Aerosol Measurements	Single Particle Soot Photometer	SP2_E-PEACE_flight 28c	E-PEACE_SP2_V2.csv	figshare	doi:10.6084/m9.figshare.5099983	http://doi.org/10.6084/m9.figshare.5099983	2011-08-16T23:11:03Z/2011-08-16T00:32:30Z
E-PEACE_flight 29a	Aerosol Measurements	Single Particle Soot Photometer	SP2_E-PEACE_flight 29a	E-PEACE_SP2_V2.csv	figshare	doi:10.6084/m9.figshare.5099983	http://doi.org/10.6084/m9.figshare.5099983	2011-08-17T17:56:30Z/2011-08-17T20:49:14Z
E-PEACE_flight 29b	Aerosol Measurements	Single Particle Soot Photometer	SP2_E-PEACE_flight 29b	E-PEACE_SP2_V2.csv	figshare	doi:10.6084/m9.figshare.5099983	http://doi.org/10.6084/m9.figshare.5099983	2011-08-17T21:34:34Z/2011-08-17T01:17:51Z
E-PEACE_flight 30a	Aerosol Measurements	Single Particle Soot Photometer	SP2_E-PEACE_flight 30a	E-PEACE_SP2_V2.csv	figshare	doi:10.6084/m9.figshare.5099983	http://doi.org/10.6084/m9.figshare.5099983	2011-08-18T16:46:50Z/2011-08-18T19:29:48Z
E-PEACE_flight 30b	Aerosol Measurements	Single Particle Soot Photometer	SP2_E-PEACE_flight 30b	E-PEACE_SP2_V2.csv	figshare	doi:10.6084/m9.figshare.5099983	http://doi.org/10.6084/m9.figshare.5099983	2011-08-18T20:15:32Z/2011-08-18T21:35:49Z
E-PEACE_flight 1	Aerosol Measurements	Scanning Mobility Particle Sizer	SMPS_E-PEACE_flight 1	E-PEACE_SMPS_V2.csv	figshare	doi:10.6084/m9.figshare.5099983	http://doi.org/10.6084/m9.figshare.5099983	2011-07-08T20:55:30Z/2011-07-08T23:56:47Z
E-PEACE_flight 2	Aerosol Measurements	Scanning Mobility Particle Sizer	SMPS_E-PEACE_flight 2	E-PEACE_SMPS_V2.csv	figshare	doi:10.6084/m9.figshare.5099983	http://doi.org/10.6084/m9.figshare.5099983	2011-07-09T16:53:18Z/2011-07-09T21:03:48Z
E-PEACE_flight 3	Aerosol Measurements	Scanning Mobility Particle Sizer	SMPS_E-PEACE_flight 3	E-PEACE_SMPS_V2.csv	figshare	doi:10.6084/m9.figshare.5099983	http://doi.org/10.6084/m9.figshare.5099983	2011-07-13T16:11:43Z/2011-07-13T20:31:00Z
E-PEACE_flight 4	Aerosol Measurements	Scanning Mobility Particle Sizer	SMPS_E-PEACE_flight 4	E-PEACE_SMPS_V2.csv	figshare	doi:10.6084/m9.figshare.5099983	http://doi.org/10.6084/m9.figshare.5099983	2011-07-14T16:06:33Z/2011-07-14T20:06:00Z
E-PEACE_flight 5	Aerosol Measurements	Scanning Mobility Particle Sizer	SMPS_E-PEACE_flight 5	E-PEACE_SMPS_V2.csv	figshare	doi:10.6084/m9.figshare.5099983	http://doi.org/10.6084/m9.figshare.5099983	2011-07-15T16:06:20Z/2011-07-15T19:59:39Z
E-PEACE_flight 6	Aerosol Measurements	Scanning Mobility Particle Sizer	SMPS_E-PEACE_flight 6	E-PEACE_SMPS_V2.csv	figshare	doi:10.6084/m9.figshare.5099983	http://doi.org/10.6084/m9.figshare.5099983	2011-07-16T16:04:54Z/2011-07-16T20:16:24Z
E-PEACE_flight 7	Aerosol Measurements	Scanning Mobility Particle Sizer	SMPS_E-PEACE_flight 7	E-PEACE_SMPS_V2.csv	figshare	doi:10.6084/m9.figshare.5099983	http://doi.org/10.6084/m9.figshare.5099983	2011-07-17T16:07:44Z/2011-07-17T20:09:06Z
E-PEACE_flight 8	Aerosol Measurements	Scanning Mobility Particle Sizer	SMPS_E-PEACE_flight 8	E-PEACE_SMPS_V2.csv	figshare	doi:10.6084/m9.figshare.5099983	http://doi.org/10.6084/m9.figshare.5099983	2011-07-19T16:05:40Z/2011-07-19T20:11:38Z
E-PEACE_flight 9	Aerosol Measurements	Scanning Mobility Particle Sizer	SMPS_E-PEACE_flight 9	E-PEACE_SMPS_V2.csv	figshare	doi:10.6084/m9.figshare.5099983	http://doi.org/10.6084/m9.figshare.5099983	2011-07-21T16:05:41Z/2011-07-21T20:17:03Z
E-PEACE_flight 10	Aerosol Measurements	Scanning Mobility Particle Sizer	SMPS_E-PEACE_flight 10	E-PEACE_SMPS_V2.csv	figshare	doi:10.6084/m9.figshare.5099983	http://doi.org/10.6084/m9.figshare.5099983	2011-07-22T16:04:00Z/2011-07-22T20:19:19Z
E-PEACE_flight 11	Aerosol Measurements	Scanning Mobility Particle Sizer	SMPS_E-PEACE_flight 11	E-PEACE_SMPS_V2.csv	figshare	doi:10.6084/m9.figshare.5099983	http://doi.org/10.6084/m9.figshare.5099983	2011-07-23T16:03:11Z/2011-07-23T20:08:41Z
E-PEACE_flight 12	Aerosol Measurements	Scanning Mobility Particle Sizer	SMPS_E-PEACE_flight 12	E-PEACE_SMPS_V2.csv	figshare	doi:10.6084/m9.figshare.5099983	http://doi.org/10.6084/m9.figshare.5099983	2011-07-24T16:01:13Z/2011-07-24T20:08:20Z
E-PEACE_flight 13	Aerosol Measurements	Scanning Mobility Particle Sizer	SMPS_E-PEACE_flight 13	E-PEACE_SMPS_V2.csv	figshare	doi:10.6084/m9.figshare.5099983	http://doi.org/10.6084/m9.figshare.5099983	2011-07-26T16:03:29Z/2011-07-26T20:07:50Z
E-PEACE_flight 14	Aerosol Measurements	Scanning Mobility Particle Sizer	SMPS_E-PEACE_flight 14	E-PEACE_SMPS_V2.csv	figshare	doi:10.6084/m9.figshare.5099983	http://doi.org/10.6084/m9.figshare.5099983	2011-07-27T16:37:18Z/2011-07-27T20:35:02Z
E-PEACE_flight 15	Aerosol Measurements	Scanning Mobility Particle Sizer	SMPS_E-PEACE_flight 15	E-PEACE_SMPS_V2.csv	figshare	doi:10.6084/m9.figshare.5099983	http://doi.org/10.6084/m9.figshare.5099983	2011-07-28T17:55:58Z/2011-07-28T21:59:49Z
E-PEACE_flight 16	Aerosol Measurements	Scanning Mobility Particle Sizer	SMPS_E-PEACE_flight 16	E-PEACE_SMPS_V2.csv	figshare	doi:10.6084/m9.figshare.5099983	http://doi.org/10.6084/m9.figshare.5099983	2011-07-29T16:37:45Z/2011-07-29T20:43:49Z
E-PEACE_flight 17	Aerosol Measurements	Scanning Mobility Particle Sizer	SMPS_E-PEACE_flight 17	E-PEACE_SMPS_V2.csv	figshare	doi:10.6084/m9.figshare.5099983	http://doi.org/10.6084/m9.figshare.5099983	2011-08-01T16:01:46Z/2011-08-01T20:02:30Z
E-PEACE_flight 18	Aerosol Measurements	Scanning Mobility Particle Sizer	SMPS_E-PEACE_flight 18	E-PEACE_SMPS_V2.csv	figshare	doi:10.6084/m9.figshare.5099983	http://doi.org/10.6084/m9.figshare.5099983	2011-08-02T15:59:39Z/2011-08-02T20:04:36Z
E-PEACE_flight 19	Aerosol Measurements	Scanning Mobility Particle Sizer	SMPS_E-PEACE_flight 19	E-PEACE_SMPS_V2.csv	figshare	doi:10.6084/m9.figshare.5099983	http://doi.org/10.6084/m9.figshare.5099983	2011-08-03T16:04:40Z/2011-08-03T20:02:10Z
E-PEACE_flight 20	Aerosol Measurements	Scanning Mobility Particle Sizer	SMPS_E-PEACE_flight 20	E-PEACE_SMPS_V2.csv	figshare	doi:10.6084/m9.figshare.5099983	http://doi.org/10.6084/m9.figshare.5099983	2011-08-04T15:59:31Z/2011-08-04T19:58:22Z
E-PEACE_flight 21	Aerosol Measurements	Scanning Mobility Particle Sizer	SMPS_E-PEACE_flight 21	E-PEACE_SMPS_V2.csv	figshare	doi:10.6084/m9.figshare.5099983	http://doi.org/10.6084/m9.figshare.5099983	2011-08-05T17:05:00Z/2011-08-05T21:07:00Z
E-PEACE_flight 22	Aerosol Measurements	Scanning Mobility Particle Sizer	SMPS_E-PEACE_flight 22	E-PEACE_SMPS_V2.csv	figshare	doi:10.6084/m9.figshare.5099983	http://doi.org/10.6084/m9.figshare.5099983	2011-08-08T17:28:50Z/2011-08-08T21:48:03Z
E-PEACE_flight 23	Aerosol Measurements	Scanning Mobility Particle Sizer	SMPS_E-PEACE_flight 23	E-PEACE_SMPS_V2.csv	figshare	doi:10.6084/m9.figshare.5099983	http://doi.org/10.6084/m9.figshare.5099983	2011-08-09T16:36:22Z/2011-08-09T20:41:45Z
E-PEACE_flight 24	Aerosol Measurements	Scanning Mobility Particle Sizer	SMPS_E-PEACE_flight 24	E-PEACE_SMPS_V2.csv	figshare	doi:10.6084/m9.figshare.5099983	http://doi.org/10.6084/m9.figshare.5099983	2011-08-10T16:39:52Z/2011-08-10T20:40:42Z
E-PEACE_flight 25	Aerosol Measurements	Scanning Mobility Particle Sizer	SMPS_E-PEACE_flight 25	E-PEACE_SMPS_V2.csv	figshare	doi:10.6084/m9.figshare.5099983	http://doi.org/10.6084/m9.figshare.5099983	2011-08-11T16:24:20Z/2011-08-11T20:18:10Z
E-PEACE_flight 26	Aerosol Measurements	Scanning Mobility Particle Sizer	SMPS_E-PEACE_flight 26	E-PEACE_SMPS_V2.csv	figshare	doi:10.6084/m9.figshare.5099983	http://doi.org/10.6084/m9.figshare.5099983	2011-08-12T16:32:17Z/2011-08-12T20:32:17Z
E-PEACE_flight 27a	Aerosol Measurements	Scanning Mobility Particle Sizer	SMPS_E-PEACE_flight 27a	E-PEACE_SMPS_V2.csv	figshare	doi:10.6084/m9.figshare.5099983	http://doi.org/10.6084/m9.figshare.5099983	2011-08-15T15:21:24Z/2011-08-15T19:00:33Z
E-PEACE_flight 27b	Aerosol Measurements	Scanning Mobility Particle Sizer	SMPS_E-PEACE_flight 27b	E-PEACE_SMPS_V2.csv	figshare	doi:10.6084/m9.figshare.5099983	http://doi.org/10.6084/m9.figshare.5099983	2011-08-15T20:01:13Z/2011-08-15T22:46:42Z
E-PEACE_flight 27c	Aerosol Measurements	Scanning Mobility Particle Sizer	SMPS_E-PEACE_flight 27c	E-PEACE_SMPS_V2.csv	figshare	doi:10.6084/m9.figshare.5099983	http://doi.org/10.6084/m9.figshare.5099983	2011-08-15T23:31:54Z/2011-08-15T00:49:31Z
E-PEACE_flight 28a	Aerosol Measurements	Scanning Mobility Particle Sizer	SMPS_E-PEACE_flight 28a	E-PEACE_SMPS_V2.csv	figshare	doi:10.6084/m9.figshare.5099983	http://doi.org/10.6084/m9.figshare.5099983	2011-08-16T15:58:01Z/2011-08-16T17:46:10Z
E-PEACE_flight 28b	Aerosol Measurements	Scanning Mobility Particle Sizer	SMPS_E-PEACE_flight 28b	E-PEACE_SMPS_V2.csv	figshare	doi:10.6084/m9.figshare.5099983	http://doi.org/10.6084/m9.figshare.5099983	2011-08-16T18:51:06Z/2011-08-16T22:28:59Z
E-PEACE_flight 28c	Aerosol Measurements	Scanning Mobility Particle Sizer	SMPS_E-PEACE_flight 28c	E-PEACE_SMPS_V2.csv	figshare	doi:10.6084/m9.figshare.5099983	http://doi.org/10.6084/m9.figshare.5099983	2011-08-16T23:11:03Z/2011-08-16T00:32:30Z
E-PEACE_flight 29a	Aerosol Measurements	Scanning Mobility Particle Sizer	SMPS_E-PEACE_flight 29a	E-PEACE_SMPS_V2.csv	figshare	doi:10.6084/m9.figshare.5099983	http://doi.org/10.6084/m9.figshare.5099983	2011-08-17T17:56:30Z/2011-08-17T20:49:14Z
E-PEACE_flight 29b	Aerosol Measurements	Scanning Mobility Particle Sizer	SMPS_E-PEACE_flight 29b	E-PEACE_SMPS_V2.csv	figshare	doi:10.6084/m9.figshare.5099983	http://doi.org/10.6084/m9.figshare.5099983	2011-08-17T21:34:34Z/2011-08-17T01:17:51Z
E-PEACE_flight 30a	Aerosol Measurements	Scanning Mobility Particle Sizer	SMPS_E-PEACE_flight 30a	E-PEACE_SMPS_V2.csv	figshare	doi:10.6084/m9.figshare.5099983	http://doi.org/10.6084/m9.figshare.5099983	2011-08-18T16:46:50Z/2011-08-18T19:29:48Z
E-PEACE_flight 30b	Aerosol Measurements	Scanning Mobility Particle Sizer	SMPS_E-PEACE_flight 30b	E-PEACE_SMPS_V2.csv	figshare	doi:10.6084/m9.figshare.5099983	http://doi.org/10.6084/m9.figshare.5099983	2011-08-18T20:15:32Z/2011-08-18T21:35:49Z
NiCE_flight 1	Aerosol Measurements	Scanning Mobility Particle Sizer	SMPS_NiCE_flight 1	NICE_SMPS_V2.csv	figshare	doi:10.6084/m9.figshare.5099983	http://doi.org/10.6084/m9.figshare.5099983	2013-07-08T23:26:20Z/2013-07-08T00:29:03Z
NiCE_flight 2	Aerosol Measurements	Scanning Mobility Particle Sizer	SMPS_NiCE_flight 2	NICE_SMPS_V2.csv	figshare	doi:10.6084/m9.figshare.5099983	http://doi.org/10.6084/m9.figshare.5099983	2013-07-09T17:36:51Z/2013-07-09T22:38:08Z
NiCE_flight 3	Aerosol Measurements	Scanning Mobility Particle Sizer	SMPS_NiCE_flight 3	NICE_SMPS_V2.csv	figshare	doi:10.6084/m9.figshare.5099983	http://doi.org/10.6084/m9.figshare.5099983	2013-07-10T15:32:03Z/2013-07-10T19:48:21Z
NiCE_flight 4	Aerosol Measurements	Scanning Mobility Particle Sizer	SMPS_NiCE_flight 4	NICE_SMPS_V2.csv	figshare	doi:10.6084/m9.figshare.5099983	http://doi.org/10.6084/m9.figshare.5099983	2013-07-11T15:18:24Z/2013-07-11T19:35:08Z
NiCE_flight 5a	Aerosol Measurements	Scanning Mobility Particle Sizer	SMPS_NiCE_flight 5a	NICE_SMPS_V2.csv	figshare	doi:10.6084/m9.figshare.5099983	http://doi.org/10.6084/m9.figshare.5099983	2013-07-12T15:09:01Z/2013-07-12T17:11:38Z
NiCE_flight 5b	Aerosol Measurements	Scanning Mobility Particle Sizer	SMPS_NiCE_flight 5b	NICE_SMPS_V2.csv	figshare	doi:10.6084/m9.figshare.5099983	http://doi.org/10.6084/m9.figshare.5099983	2013-07-12T18:02:41Z/2013-07-12T21:24:01Z
NiCE_flight 5c	Aerosol Measurements	Scanning Mobility Particle Sizer	SMPS_NiCE_flight 5c	NICE_SMPS_V2.csv	figshare	doi:10.6084/m9.figshare.5099983	http://doi.org/10.6084/m9.figshare.5099983	2013-07-12T22:01:30Z/2013-07-12T22:52:56Z
NiCE_flight 6	Aerosol Measurements	Scanning Mobility Particle Sizer	SMPS_NiCE_flight 6	NICE_SMPS_V2.csv	figshare	doi:10.6084/m9.figshare.5099983	http://doi.org/10.6084/m9.figshare.5099983	2013-07-15T17:04:04Z/2013-07-15T21:10:07Z
NiCE_flight 7	Aerosol Measurements	Scanning Mobility Particle Sizer	SMPS_NiCE_flight 7	NICE_SMPS_V2.csv	figshare	doi:10.6084/m9.figshare.5099983	http://doi.org/10.6084/m9.figshare.5099983	2013-07-16T17:11:59Z/2013-07-16T21:29:14Z
NiCE_flight 8	Aerosol Measurements	Scanning Mobility Particle Sizer	SMPS_NiCE_flight 8	NICE_SMPS_V2.csv	figshare	doi:10.6084/m9.figshare.5099983	http://doi.org/10.6084/m9.figshare.5099983	2013-07-17T14:57:25Z/2013-07-17T19:41:54Z
NiCE_flight 9	Aerosol Measurements	Scanning Mobility Particle Sizer	SMPS_NiCE_flight 9	NICE_SMPS_V2.csv	figshare	doi:10.6084/m9.figshare.5099983	http://doi.org/10.6084/m9.figshare.5099983	2013-07-18T17:08:19Z/2013-07-18T21:12:22Z
NiCE_flight 10a	Aerosol Measurements	Scanning Mobility Particle Sizer	SMPS_NiCE_flight 10a	NICE_SMPS_V2.csv	figshare	doi:10.6084/m9.figshare.5099983	http://doi.org/10.6084/m9.figshare.5099983	2013-07-19T16:11:29Z/2013-07-19T19:21:06Z
NiCE_flight 10b	Aerosol Measurements	Scanning Mobility Particle Sizer	SMPS_NiCE_flight 10b	NICE_SMPS_V2.csv	figshare	doi:10.6084/m9.figshare.5099983	http://doi.org/10.6084/m9.figshare.5099983	2013-07-19T20:05:40Z/2013-07-19T00:35:08Z
NiCE_flight 10c	Aerosol Measurements	Scanning Mobility Particle Sizer	SMPS_NiCE_flight 10c	NICE_SMPS_V2.csv	figshare	doi:10.6084/m9.figshare.5099983	http://doi.org/10.6084/m9.figshare.5099983	2013-07-19T01:08:57Z/2013-07-19T02:27:20Z
NiCE_flight 11	Aerosol Measurements	Scanning Mobility Particle Sizer	SMPS_NiCE_flight 11	NICE_SMPS_V2.csv	figshare	doi:10.6084/m9.figshare.5099983	http://doi.org/10.6084/m9.figshare.5099983	2013-07-22T17:03:25Z/2013-07-22T21:25:40Z
NiCE_flight 12	Aerosol Measurements	Scanning Mobility Particle Sizer	SMPS_NiCE_flight 12	NICE_SMPS_V2.csv	figshare	doi:10.6084/m9.figshare.5099983	http://doi.org/10.6084/m9.figshare.5099983	2013-07-23T16:39:32Z/2013-07-23T21:36:34Z
NiCE_flight 13	Aerosol Measurements	Scanning Mobility Particle Sizer	SMPS_NiCE_flight 13	NICE_SMPS_V2.csv	figshare	doi:10.6084/m9.figshare.5099983	http://doi.org/10.6084/m9.figshare.5099983	2013-07-24T16:38:32Z/2013-07-24T20:05:59Z
NiCE_flight 14	Aerosol Measurements	Scanning Mobility Particle Sizer	SMPS_NiCE_flight 14	NICE_SMPS_V2.csv	figshare	doi:10.6084/m9.figshare.5099983	http://doi.org/10.6084/m9.figshare.5099983	2013-07-25T15:18:32Z/2013-07-25T19:52:53Z
NiCE_flight 15a	Aerosol Measurements	Scanning Mobility Particle Sizer	SMPS_NiCE_flight 15a	NICE_SMPS_V2.csv	figshare	doi:10.6084/m9.figshare.5099983	http://doi.org/10.6084/m9.figshare.5099983	2013-07-26T16:30:10Z/2013-07-26T19:33:43Z
NiCE_flight 15b	Aerosol Measurements	Scanning Mobility Particle Sizer	SMPS_NiCE_flight 15b	NICE_SMPS_V2.csv	figshare	doi:10.6084/m9.figshare.5099983	http://doi.org/10.6084/m9.figshare.5099983	2013-07-26T20:44:48Z/2013-07-26T00:27:25Z
NiCE_flight 16	Aerosol Measurements	Scanning Mobility Particle Sizer	SMPS_NiCE_flight 16	NICE_SMPS_V2.csv	figshare	doi:10.6084/m9.figshare.5099983	http://doi.org/10.6084/m9.figshare.5099983	2013-07-29T17:04:03Z/2013-07-29T21:20:51Z
NiCE_flight 17a	Aerosol Measurements	Scanning Mobility Particle Sizer	SMPS_NiCE_flight 17a	NICE_SMPS_V2.csv	figshare	doi:10.6084/m9.figshare.5099983	http://doi.org/10.6084/m9.figshare.5099983	2013-07-30T14:49:59Z/2013-07-30T18:19:13Z
NiCE_flight 17b	Aerosol Measurements	Scanning Mobility Particle Sizer	SMPS_NiCE_flight 17b	NICE_SMPS_V2.csv	figshare	doi:10.6084/m9.figshare.5099983	http://doi.org/10.6084/m9.figshare.5099983	2013-07-30T19:21:00Z/2013-07-30T22:29:59Z
NiCE_flight 17c	Aerosol Measurements	Scanning Mobility Particle Sizer	SMPS_NiCE_flight 17c	NICE_SMPS_V2.csv	figshare	doi:10.6084/m9.figshare.5099983	http://doi.org/10.6084/m9.figshare.5099983	2013-07-30T23:03:30Z/2013-07-30T00:24:51Z
NiCE_flight 18	Aerosol Measurements	Scanning Mobility Particle Sizer	SMPS_NiCE_flight 18	NICE_SMPS_V2.csv	figshare	doi:10.6084/m9.figshare.5099983	http://doi.org/10.6084/m9.figshare.5099983	2013-07-31T14:56:20Z/2013-07-31T19:18:58Z
NiCE_flight 19	Aerosol Measurements	Scanning Mobility Particle Sizer	SMPS_NiCE_flight 19	NICE_SMPS_V2.csv	figshare	doi:10.6084/m9.figshare.5099983	http://doi.org/10.6084/m9.figshare.5099983	2013-08-01T17:15:48Z/2013-08-01T21:32:05Z
NiCE_flight 20a	Aerosol Measurements	Scanning Mobility Particle Sizer	SMPS_NiCE_flight 20a	NICE_SMPS_V2.csv	figshare	doi:10.6084/m9.figshare.5099983	http://doi.org/10.6084/m9.figshare.5099983	2013-08-02T14:43:39Z/2013-08-02T17:44:24Z
NiCE_flight 20b	Aerosol Measurements	Scanning Mobility Particle Sizer	SMPS_NiCE_flight 20b	NICE_SMPS_V2.csv	figshare	doi:10.6084/m9.figshare.5099983	http://doi.org/10.6084/m9.figshare.5099983	2013-08-02T18:44:27Z/2013-08-02T21:24:52Z
NiCE_flight 20c	Aerosol Measurements	Scanning Mobility Particle Sizer	SMPS_NiCE_flight 20c	NICE_SMPS_V2.csv	figshare	doi:10.6084/m9.figshare.5099983	http://doi.org/10.6084/m9.figshare.5099983	2013-08-02T22:07:14Z/2013-08-02T23:45:07Z
NiCE_flight 21	Aerosol Measurements	Scanning Mobility Particle Sizer	SMPS_NiCE_flight 21	NICE_SMPS_V2.csv	figshare	doi:10.6084/m9.figshare.5099983	http://doi.org/10.6084/m9.figshare.5099983	2013-08-05T17:30:11Z/2013-08-05T21:36:22Z
NiCE_flight 22	Aerosol Measurements	Scanning Mobility Particle Sizer	SMPS_NiCE_flight 22	NICE_SMPS_V2.csv	figshare	doi:10.6084/m9.figshare.5099983	http://doi.org/10.6084/m9.figshare.5099983	2013-08-06T17:06:09Z/2013-08-06T21:37:21Z
NiCE_flight 23a	Aerosol Measurements	Scanning Mobility Particle Sizer	SMPS_NiCE_flight 23a	NICE_SMPS_V2.csv	figshare	doi:10.6084/m9.figshare.5099983	http://doi.org/10.6084/m9.figshare.5099983	2013-08-07T14:38:34Z/2013-08-07T18:06:09Z
NiCE_flight 23b	Aerosol Measurements	Scanning Mobility Particle Sizer	SMPS_NiCE_flight 23b	NICE_SMPS_V2.csv	figshare	doi:10.6084/m9.figshare.5099983	http://doi.org/10.6084/m9.figshare.5099983	2013-08-07T19:22:21Z/2013-08-07T23:55:01Z
NiCE_flight 1	Aerosol Measurements	Passive Cavity Aerosol Spectrometer Probe	PCASP_NiCE_flight 1	NICE_PCASP_V2.csv	figshare	doi:10.6084/m9.figshare.5099983	http://doi.org/10.6084/m9.figshare.5099983	2013-07-08T23:26:20Z/2013-07-08T00:29:03Z
NiCE_flight 2	Aerosol Measurements	Passive Cavity Aerosol Spectrometer Probe	PCASP_NiCE_flight 2	NICE_PCASP_V2.csv	figshare	doi:10.6084/m9.figshare.5099983	http://doi.org/10.6084/m9.figshare.5099983	2013-07-09T17:36:51Z/2013-07-09T22:38:08Z
NiCE_flight 3	Aerosol Measurements	Passive Cavity Aerosol Spectrometer Probe	PCASP_NiCE_flight 3	NICE_PCASP_V2.csv	figshare	doi:10.6084/m9.figshare.5099983	http://doi.org/10.6084/m9.figshare.5099983	2013-07-10T15:32:03Z/2013-07-10T19:48:21Z
NiCE_flight 4	Aerosol Measurements	Passive Cavity Aerosol Spectrometer Probe	PCASP_NiCE_flight 4	NICE_PCASP_V2.csv	figshare	doi:10.6084/m9.figshare.5099983	http://doi.org/10.6084/m9.figshare.5099983	2013-07-11T15:18:24Z/2013-07-11T19:35:08Z
NiCE_flight 5a	Aerosol Measurements	Passive Cavity Aerosol Spectrometer Probe	PCASP_NiCE_flight 5a	NICE_PCASP_V2.csv	figshare	doi:10.6084/m9.figshare.5099983	http://doi.org/10.6084/m9.figshare.5099983	2013-07-12T15:09:01Z/2013-07-12T17:11:38Z
NiCE_flight 5b	Aerosol Measurements	Passive Cavity Aerosol Spectrometer Probe	PCASP_NiCE_flight 5b	NICE_PCASP_V2.csv	figshare	doi:10.6084/m9.figshare.5099983	http://doi.org/10.6084/m9.figshare.5099983	2013-07-12T18:02:41Z/2013-07-12T21:24:01Z
NiCE_flight 5c	Aerosol Measurements	Passive Cavity Aerosol Spectrometer Probe	PCASP_NiCE_flight 5c	NICE_PCASP_V2.csv	figshare	doi:10.6084/m9.figshare.5099983	http://doi.org/10.6084/m9.figshare.5099983	2013-07-12T22:01:30Z/2013-07-12T22:52:56Z
NiCE_flight 6	Aerosol Measurements	Passive Cavity Aerosol Spectrometer Probe	PCASP_NiCE_flight 6	NICE_PCASP_V2.csv	figshare	doi:10.6084/m9.figshare.5099983	http://doi.org/10.6084/m9.figshare.5099983	2013-07-15T17:04:04Z/2013-07-15T21:10:07Z
NiCE_flight 7	Aerosol Measurements	Passive Cavity Aerosol Spectrometer Probe	PCASP_NiCE_flight 7	NICE_PCASP_V2.csv	figshare	doi:10.6084/m9.figshare.5099983	http://doi.org/10.6084/m9.figshare.5099983	2013-07-16T17:11:59Z/2013-07-16T21:29:14Z
NiCE_flight 8	Aerosol Measurements	Passive Cavity Aerosol Spectrometer Probe	PCASP_NiCE_flight 8	NICE_PCASP_V2.csv	figshare	doi:10.6084/m9.figshare.5099983	http://doi.org/10.6084/m9.figshare.5099983	2013-07-17T14:57:25Z/2013-07-17T19:41:54Z
NiCE_flight 9	Aerosol Measurements	Passive Cavity Aerosol Spectrometer Probe	PCASP_NiCE_flight 9	NICE_PCASP_V2.csv	figshare	doi:10.6084/m9.figshare.5099983	http://doi.org/10.6084/m9.figshare.5099983	2013-07-18T17:08:19Z/2013-07-18T21:12:22Z
NiCE_flight 10a	Aerosol Measurements	Passive Cavity Aerosol Spectrometer Probe	PCASP_NiCE_flight 10a	NICE_PCASP_V2.csv	figshare	doi:10.6084/m9.figshare.5099983	http://doi.org/10.6084/m9.figshare.5099983	2013-07-19T16:11:29Z/2013-07-19T19:21:06Z
NiCE_flight 10b	Aerosol Measurements	Passive Cavity Aerosol Spectrometer Probe	PCASP_NiCE_flight 10b	NICE_PCASP_V2.csv	figshare	doi:10.6084/m9.figshare.5099983	http://doi.org/10.6084/m9.figshare.5099983	2013-07-19T20:05:40Z/2013-07-19T00:35:08Z
NiCE_flight 10c	Aerosol Measurements	Passive Cavity Aerosol Spectrometer Probe	PCASP_NiCE_flight 10c	NICE_PCASP_V2.csv	figshare	doi:10.6084/m9.figshare.5099983	http://doi.org/10.6084/m9.figshare.5099983	2013-07-19T01:08:57Z/2013-07-19T02:27:20Z
NiCE_flight 11	Aerosol Measurements	Passive Cavity Aerosol Spectrometer Probe	PCASP_NiCE_flight 11	NICE_PCASP_V2.csv	figshare	doi:10.6084/m9.figshare.5099983	http://doi.org/10.6084/m9.figshare.5099983	2013-07-22T17:03:25Z/2013-07-22T21:25:40Z
NiCE_flight 12	Aerosol Measurements	Passive Cavity Aerosol Spectrometer Probe	PCASP_NiCE_flight 12	NICE_PCASP_V2.csv	figshare	doi:10.6084/m9.figshare.5099983	http://doi.org/10.6084/m9.figshare.5099983	2013-07-23T16:39:32Z/2013-07-23T21:36:34Z
NiCE_flight 13	Aerosol Measurements	Passive Cavity Aerosol Spectrometer Probe	PCASP_NiCE_flight 13	NICE_PCASP_V2.csv	figshare	doi:10.6084/m9.figshare.5099983	http://doi.org/10.6084/m9.figshare.5099983	2013-07-24T16:38:32Z/2013-07-24T20:05:59Z
NiCE_flight 14	Aerosol Measurements	Passive Cavity Aerosol Spectrometer Probe	PCASP_NiCE_flight 14	NICE_PCASP_V2.csv	figshare	doi:10.6084/m9.figshare.5099983	http://doi.org/10.6084/m9.figshare.5099983	2013-07-25T15:18:32Z/2013-07-25T19:52:53Z
NiCE_flight 15a	Aerosol Measurements	Passive Cavity Aerosol Spectrometer Probe	PCASP_NiCE_flight 15a	NICE_PCASP_V2.csv	figshare	doi:10.6084/m9.figshare.5099983	http://doi.org/10.6084/m9.figshare.5099983	2013-07-26T16:30:10Z/2013-07-26T19:33:43Z
NiCE_flight 15b	Aerosol Measurements	Passive Cavity Aerosol Spectrometer Probe	PCASP_NiCE_flight 15b	NICE_PCASP_V2.csv	figshare	doi:10.6084/m9.figshare.5099983	http://doi.org/10.6084/m9.figshare.5099983	2013-07-26T20:44:48Z/2013-07-26T00:27:25Z
NiCE_flight 16	Aerosol Measurements	Passive Cavity Aerosol Spectrometer Probe	PCASP_NiCE_flight 16	NICE_PCASP_V2.csv	figshare	doi:10.6084/m9.figshare.5099983	http://doi.org/10.6084/m9.figshare.5099983	2013-07-29T17:04:03Z/2013-07-29T21:20:51Z
NiCE_flight 17a	Aerosol Measurements	Passive Cavity Aerosol Spectrometer Probe	PCASP_NiCE_flight 17a	NICE_PCASP_V2.csv	figshare	doi:10.6084/m9.figshare.5099983	http://doi.org/10.6084/m9.figshare.5099983	2013-07-30T14:49:59Z/2013-07-30T18:19:13Z
NiCE_flight 17b	Aerosol Measurements	Passive Cavity Aerosol Spectrometer Probe	PCASP_NiCE_flight 17b	NICE_PCASP_V2.csv	figshare	doi:10.6084/m9.figshare.5099983	http://doi.org/10.6084/m9.figshare.5099983	2013-07-30T19:21:00Z/2013-07-30T22:29:59Z
NiCE_flight 17c	Aerosol Measurements	Passive Cavity Aerosol Spectrometer Probe	PCASP_NiCE_flight 17c	NICE_PCASP_V2.csv	figshare	doi:10.6084/m9.figshare.5099983	http://doi.org/10.6084/m9.figshare.5099983	2013-07-30T23:03:30Z/2013-07-30T00:24:51Z
NiCE_flight 18	Aerosol Measurements	Passive Cavity Aerosol Spectrometer Probe	PCASP_NiCE_flight 18	NICE_PCASP_V2.csv	figshare	doi:10.6084/m9.figshare.5099983	http://doi.org/10.6084/m9.figshare.5099983	2013-07-31T14:56:20Z/2013-07-31T19:18:58Z
NiCE_flight 19	Aerosol Measurements	Passive Cavity Aerosol Spectrometer Probe	PCASP_NiCE_flight 19	NICE_PCASP_V2.csv	figshare	doi:10.6084/m9.figshare.5099983	http://doi.org/10.6084/m9.figshare.5099983	2013-08-01T17:15:48Z/2013-08-01T21:32:05Z
NiCE_flight 20a	Aerosol Measurements	Passive Cavity Aerosol Spectrometer Probe	PCASP_NiCE_flight 20a	NICE_PCASP_V2.csv	figshare	doi:10.6084/m9.figshare.5099983	http://doi.org/10.6084/m9.figshare.5099983	2013-08-02T14:43:39Z/2013-08-02T17:44:24Z
NiCE_flight 20b	Aerosol Measurements	Passive Cavity Aerosol Spectrometer Probe	PCASP_NiCE_flight 20b	NICE_PCASP_V2.csv	figshare	doi:10.6084/m9.figshare.5099983	http://doi.org/10.6084/m9.figshare.5099983	2013-08-02T18:44:27Z/2013-08-02T21:24:52Z
NiCE_flight 20c	Aerosol Measurements	Passive Cavity Aerosol Spectrometer Probe	PCASP_NiCE_flight 20c	NICE_PCASP_V2.csv	figshare	doi:10.6084/m9.figshare.5099983	http://doi.org/10.6084/m9.figshare.5099983	2013-08-02T22:07:14Z/2013-08-02T23:45:07Z
NiCE_flight 21	Aerosol Measurements	Passive Cavity Aerosol Spectrometer Probe	PCASP_NiCE_flight 21	NICE_PCASP_V2.csv	figshare	doi:10.6084/m9.figshare.5099983	http://doi.org/10.6084/m9.figshare.5099983	2013-08-05T17:30:11Z/2013-08-05T21:36:22Z
NiCE_flight 22	Aerosol Measurements	Passive Cavity Aerosol Spectrometer Probe	PCASP_NiCE_flight 22	NICE_PCASP_V2.csv	figshare	doi:10.6084/m9.figshare.5099983	http://doi.org/10.6084/m9.figshare.5099983	2013-08-06T17:06:09Z/2013-08-06T21:37:21Z
NiCE_flight 23a	Aerosol Measurements	Passive Cavity Aerosol Spectrometer Probe	PCASP_NiCE_flight 23a	NICE_PCASP_V2.csv	figshare	doi:10.6084/m9.figshare.5099983	http://doi.org/10.6084/m9.figshare.5099983	2013-08-07T14:38:34Z/2013-08-07T18:06:09Z
NiCE_flight 23b	Aerosol Measurements	Passive Cavity Aerosol Spectrometer Probe	PCASP_NiCE_flight 23b	NICE_PCASP_V2.csv	figshare	doi:10.6084/m9.figshare.5099983	http://doi.org/10.6084/m9.figshare.5099983	2013-08-07T19:22:21Z/2013-08-07T23:55:01Z
NiCE_flight 1	Aerosol Measurements	Aerosol Mass Spectrometer	AMS_NiCE_flight 1	NICE_AMS_V2.csv	figshare	doi:10.6084/m9.figshare.5099983	http://doi.org/10.6084/m9.figshare.5099983	2013-07-08T23:26:20Z/2013-07-08T00:29:03Z
NiCE_flight 2	Aerosol Measurements	Aerosol Mass Spectrometer	AMS_NiCE_flight 2	NICE_AMS_V2.csv	figshare	doi:10.6084/m9.figshare.5099983	http://doi.org/10.6084/m9.figshare.5099983	2013-07-09T17:36:51Z/2013-07-09T22:38:08Z
NiCE_flight 3	Aerosol Measurements	Aerosol Mass Spectrometer	AMS_NiCE_flight 3	NICE_AMS_V2.csv	figshare	doi:10.6084/m9.figshare.5099983	http://doi.org/10.6084/m9.figshare.5099983	2013-07-10T15:32:03Z/2013-07-10T19:48:21Z
NiCE_flight 4	Aerosol Measurements	Aerosol Mass Spectrometer	AMS_NiCE_flight 4	NICE_AMS_V2.csv	figshare	doi:10.6084/m9.figshare.5099983	http://doi.org/10.6084/m9.figshare.5099983	2013-07-11T15:18:24Z/2013-07-11T19:35:08Z
NiCE_flight 5a	Aerosol Measurements	Aerosol Mass Spectrometer	AMS_NiCE_flight 5a	NICE_AMS_V2.csv	figshare	doi:10.6084/m9.figshare.5099983	http://doi.org/10.6084/m9.figshare.5099983	2013-07-12T15:09:01Z/2013-07-12T17:11:38Z
NiCE_flight 5b	Aerosol Measurements	Aerosol Mass Spectrometer	AMS_NiCE_flight 5b	NICE_AMS_V2.csv	figshare	doi:10.6084/m9.figshare.5099983	http://doi.org/10.6084/m9.figshare.5099983	2013-07-12T18:02:41Z/2013-07-12T21:24:01Z
NiCE_flight 5c	Aerosol Measurements	Aerosol Mass Spectrometer	AMS_NiCE_flight 5c	NICE_AMS_V2.csv	figshare	doi:10.6084/m9.figshare.5099983	http://doi.org/10.6084/m9.figshare.5099983	2013-07-12T22:01:30Z/2013-07-12T22:52:56Z
NiCE_flight 6	Aerosol Measurements	Aerosol Mass Spectrometer	AMS_NiCE_flight 6	NICE_AMS_V2.csv	figshare	doi:10.6084/m9.figshare.5099983	http://doi.org/10.6084/m9.figshare.5099983	2013-07-15T17:04:04Z/2013-07-15T21:10:07Z
NiCE_flight 7	Aerosol Measurements	Aerosol Mass Spectrometer	AMS_NiCE_flight 7	NICE_AMS_V2.csv	figshare	doi:10.6084/m9.figshare.5099983	http://doi.org/10.6084/m9.figshare.5099983	2013-07-16T17:11:59Z/2013-07-16T21:29:14Z
NiCE_flight 8	Aerosol Measurements	Aerosol Mass Spectrometer	AMS_NiCE_flight 8	NICE_AMS_V2.csv	figshare	doi:10.6084/m9.figshare.5099983	http://doi.org/10.6084/m9.figshare.5099983	2013-07-17T14:57:25Z/2013-07-17T19:41:54Z
NiCE_flight 9	Aerosol Measurements	Aerosol Mass Spectrometer	AMS_NiCE_flight 9	NICE_AMS_V2.csv	figshare	doi:10.6084/m9.figshare.5099983	http://doi.org/10.6084/m9.figshare.5099983	2013-07-18T17:08:19Z/2013-07-18T21:12:22Z
NiCE_flight 10a	Aerosol Measurements	Aerosol Mass Spectrometer	AMS_NiCE_flight 10a	NICE_AMS_V2.csv	figshare	doi:10.6084/m9.figshare.5099983	http://doi.org/10.6084/m9.figshare.5099983	2013-07-19T16:11:29Z/2013-07-19T19:21:06Z
NiCE_flight 10b	Aerosol Measurements	Aerosol Mass Spectrometer	AMS_NiCE_flight 10b	NICE_AMS_V2.csv	figshare	doi:10.6084/m9.figshare.5099983	http://doi.org/10.6084/m9.figshare.5099983	2013-07-19T20:05:40Z/2013-07-19T00:35:08Z
NiCE_flight 10c	Aerosol Measurements	Aerosol Mass Spectrometer	AMS_NiCE_flight 10c	NICE_AMS_V2.csv	figshare	doi:10.6084/m9.figshare.5099983	http://doi.org/10.6084/m9.figshare.5099983	2013-07-19T01:08:57Z/2013-07-19T02:27:20Z
NiCE_flight 11	Aerosol Measurements	Aerosol Mass Spectrometer	AMS_NiCE_flight 11	NICE_AMS_V2.csv	figshare	doi:10.6084/m9.figshare.5099983	http://doi.org/10.6084/m9.figshare.5099983	2013-07-22T17:03:25Z/2013-07-22T21:25:40Z
NiCE_flight 12	Aerosol Measurements	Aerosol Mass Spectrometer	AMS_NiCE_flight 12	NICE_AMS_V2.csv	figshare	doi:10.6084/m9.figshare.5099983	http://doi.org/10.6084/m9.figshare.5099983	2013-07-23T16:39:32Z/2013-07-23T21:36:34Z
NiCE_flight 13	Aerosol Measurements	Aerosol Mass Spectrometer	AMS_NiCE_flight 13	NICE_AMS_V2.csv	figshare	doi:10.6084/m9.figshare.5099983	http://doi.org/10.6084/m9.figshare.5099983	2013-07-24T16:38:32Z/2013-07-24T20:05:59Z
NiCE_flight 14	Aerosol Measurements	Aerosol Mass Spectrometer	AMS_NiCE_flight 14	NICE_AMS_V2.csv	figshare	doi:10.6084/m9.figshare.5099983	http://doi.org/10.6084/m9.figshare.5099983	2013-07-25T15:18:32Z/2013-07-25T19:52:53Z
NiCE_flight 15a	Aerosol Measurements	Aerosol Mass Spectrometer	AMS_NiCE_flight 15a	NICE_AMS_V2.csv	figshare	doi:10.6084/m9.figshare.5099983	http://doi.org/10.6084/m9.figshare.5099983	2013-07-26T16:30:10Z/2013-07-26T19:33:43Z
NiCE_flight 15b	Aerosol Measurements	Aerosol Mass Spectrometer	AMS_NiCE_flight 15b	NICE_AMS_V2.csv	figshare	doi:10.6084/m9.figshare.5099983	http://doi.org/10.6084/m9.figshare.5099983	2013-07-26T20:44:48Z/2013-07-26T00:27:25Z
NiCE_flight 16	Aerosol Measurements	Aerosol Mass Spectrometer	AMS_NiCE_flight 16	NICE_AMS_V2.csv	figshare	doi:10.6084/m9.figshare.5099983	http://doi.org/10.6084/m9.figshare.5099983	2013-07-29T17:04:03Z/2013-07-29T21:20:51Z
NiCE_flight 17a	Aerosol Measurements	Aerosol Mass Spectrometer	AMS_NiCE_flight 17a	NICE_AMS_V2.csv	figshare	doi:10.6084/m9.figshare.5099983	http://doi.org/10.6084/m9.figshare.5099983	2013-07-30T14:49:59Z/2013-07-30T18:19:13Z
NiCE_flight 17b	Aerosol Measurements	Aerosol Mass Spectrometer	AMS_NiCE_flight 17b	NICE_AMS_V2.csv	figshare	doi:10.6084/m9.figshare.5099983	http://doi.org/10.6084/m9.figshare.5099983	2013-07-30T19:21:00Z/2013-07-30T22:29:59Z
NiCE_flight 17c	Aerosol Measurements	Aerosol Mass Spectrometer	AMS_NiCE_flight 17c	NICE_AMS_V2.csv	figshare	doi:10.6084/m9.figshare.5099983	http://doi.org/10.6084/m9.figshare.5099983	2013-07-30T23:03:30Z/2013-07-30T00:24:51Z
NiCE_flight 18	Aerosol Measurements	Aerosol Mass Spectrometer	AMS_NiCE_flight 18	NICE_AMS_V2.csv	figshare	doi:10.6084/m9.figshare.5099983	http://doi.org/10.6084/m9.figshare.5099983	2013-07-31T14:56:20Z/2013-07-31T19:18:58Z
NiCE_flight 19	Aerosol Measurements	Aerosol Mass Spectrometer	AMS_NiCE_flight 19	NICE_AMS_V2.csv	figshare	doi:10.6084/m9.figshare.5099983	http://doi.org/10.6084/m9.figshare.5099983	2013-08-01T17:15:48Z/2013-08-01T21:32:05Z
NiCE_flight 20a	Aerosol Measurements	Aerosol Mass Spectrometer	AMS_NiCE_flight 20a	NICE_AMS_V2.csv	figshare	doi:10.6084/m9.figshare.5099983	http://doi.org/10.6084/m9.figshare.5099983	2013-08-02T14:43:39Z/2013-08-02T17:44:24Z
NiCE_flight 20b	Aerosol Measurements	Aerosol Mass Spectrometer	AMS_NiCE_flight 20b	NICE_AMS_V2.csv	figshare	doi:10.6084/m9.figshare.5099983	http://doi.org/10.6084/m9.figshare.5099983	2013-08-02T18:44:27Z/2013-08-02T21:24:52Z
NiCE_flight 20c	Aerosol Measurements	Aerosol Mass Spectrometer	AMS_NiCE_flight 20c	NICE_AMS_V2.csv	figshare	doi:10.6084/m9.figshare.5099983	http://doi.org/10.6084/m9.figshare.5099983	2013-08-02T22:07:14Z/2013-08-02T23:45:07Z
NiCE_flight 21	Aerosol Measurements	Aerosol Mass Spectrometer	AMS_NiCE_flight 21	NICE_AMS_V2.csv	figshare	doi:10.6084/m9.figshare.5099983	http://doi.org/10.6084/m9.figshare.5099983	2013-08-05T17:30:11Z/2013-08-05T21:36:22Z
NiCE_flight 22	Aerosol Measurements	Aerosol Mass Spectrometer	AMS_NiCE_flight 22	NICE_AMS_V2.csv	figshare	doi:10.6084/m9.figshare.5099983	http://doi.org/10.6084/m9.figshare.5099983	2013-08-06T17:06:09Z/2013-08-06T21:37:21Z
NiCE_flight 23a	Aerosol Measurements	Aerosol Mass Spectrometer	AMS_NiCE_flight 23a	NICE_AMS_V2.csv	figshare	doi:10.6084/m9.figshare.5099983	http://doi.org/10.6084/m9.figshare.5099983	2013-08-07T14:38:34Z/2013-08-07T18:06:09Z
NiCE_flight 23b	Aerosol Measurements	Aerosol Mass Spectrometer	AMS_NiCE_flight 23b	NICE_AMS_V2.csv	figshare	doi:10.6084/m9.figshare.5099983	http://doi.org/10.6084/m9.figshare.5099983	2013-08-07T19:22:21Z/2013-08-07T23:55:01Z
NiCE_flight 1	Aerosol Measurements	Particle-Into-Liquid Sampler	PILS_NiCE_flight 1	NICE_PILS_V2.csv	figshare	doi:10.6084/m9.figshare.5099983	http://doi.org/10.6084/m9.figshare.5099983	2013-07-08T23:26:20Z/2013-07-08T00:29:03Z
NiCE_flight 2	Aerosol Measurements	Particle-Into-Liquid Sampler	PILS_NiCE_flight 2	NICE_PILS_V2.csv	figshare	doi:10.6084/m9.figshare.5099983	http://doi.org/10.6084/m9.figshare.5099983	2013-07-09T17:36:51Z/2013-07-09T22:38:08Z
NiCE_flight 3	Aerosol Measurements	Particle-Into-Liquid Sampler	PILS_NiCE_flight 3	NICE_PILS_V2.csv	figshare	doi:10.6084/m9.figshare.5099983	http://doi.org/10.6084/m9.figshare.5099983	2013-07-10T15:32:03Z/2013-07-10T19:48:21Z
NiCE_flight 4	Aerosol Measurements	Particle-Into-Liquid Sampler	PILS_NiCE_flight 4	NICE_PILS_V2.csv	figshare	doi:10.6084/m9.figshare.5099983	http://doi.org/10.6084/m9.figshare.5099983	2013-07-11T15:18:24Z/2013-07-11T19:35:08Z
NiCE_flight 5a	Aerosol Measurements	Particle-Into-Liquid Sampler	PILS_NiCE_flight 5a	NICE_PILS_V2.csv	figshare	doi:10.6084/m9.figshare.5099983	http://doi.org/10.6084/m9.figshare.5099983	2013-07-12T15:09:01Z/2013-07-12T17:11:38Z
NiCE_flight 5b	Aerosol Measurements	Particle-Into-Liquid Sampler	PILS_NiCE_flight 5b	NICE_PILS_V2.csv	figshare	doi:10.6084/m9.figshare.5099983	http://doi.org/10.6084/m9.figshare.5099983	2013-07-12T18:02:41Z/2013-07-12T21:24:01Z
NiCE_flight 5c	Aerosol Measurements	Particle-Into-Liquid Sampler	PILS_NiCE_flight 5c	NICE_PILS_V2.csv	figshare	doi:10.6084/m9.figshare.5099983	http://doi.org/10.6084/m9.figshare.5099983	2013-07-12T22:01:30Z/2013-07-12T22:52:56Z
NiCE_flight 6	Aerosol Measurements	Particle-Into-Liquid Sampler	PILS_NiCE_flight 6	NICE_PILS_V2.csv	figshare	doi:10.6084/m9.figshare.5099983	http://doi.org/10.6084/m9.figshare.5099983	2013-07-15T17:04:04Z/2013-07-15T21:10:07Z
NiCE_flight 7	Aerosol Measurements	Particle-Into-Liquid Sampler	PILS_NiCE_flight 7	NICE_PILS_V2.csv	figshare	doi:10.6084/m9.figshare.5099983	http://doi.org/10.6084/m9.figshare.5099983	2013-07-16T17:11:59Z/2013-07-16T21:29:14Z
NiCE_flight 8	Aerosol Measurements	Particle-Into-Liquid Sampler	PILS_NiCE_flight 8	NICE_PILS_V2.csv	figshare	doi:10.6084/m9.figshare.5099983	http://doi.org/10.6084/m9.figshare.5099983	2013-07-17T14:57:25Z/2013-07-17T19:41:54Z
NiCE_flight 9	Aerosol Measurements	Particle-Into-Liquid Sampler	PILS_NiCE_flight 9	NICE_PILS_V2.csv	figshare	doi:10.6084/m9.figshare.5099983	http://doi.org/10.6084/m9.figshare.5099983	2013-07-18T17:08:19Z/2013-07-18T21:12:22Z
NiCE_flight 10a	Aerosol Measurements	Particle-Into-Liquid Sampler	PILS_NiCE_flight 10a	NICE_PILS_V2.csv	figshare	doi:10.6084/m9.figshare.5099983	http://doi.org/10.6084/m9.figshare.5099983	2013-07-19T16:11:29Z/2013-07-19T19:21:06Z
NiCE_flight 10b	Aerosol Measurements	Particle-Into-Liquid Sampler	PILS_NiCE_flight 10b	NICE_PILS_V2.csv	figshare	doi:10.6084/m9.figshare.5099983	http://doi.org/10.6084/m9.figshare.5099983	2013-07-19T20:05:40Z/2013-07-19T00:35:08Z
NiCE_flight 10c	Aerosol Measurements	Particle-Into-Liquid Sampler	PILS_NiCE_flight 10c	NICE_PILS_V2.csv	figshare	doi:10.6084/m9.figshare.5099983	http://doi.org/10.6084/m9.figshare.5099983	2013-07-19T01:08:57Z/2013-07-19T02:27:20Z
NiCE_flight 11	Aerosol Measurements	Particle-Into-Liquid Sampler	PILS_NiCE_flight 11	NICE_PILS_V2.csv	figshare	doi:10.6084/m9.figshare.5099983	http://doi.org/10.6084/m9.figshare.5099983	2013-07-22T17:03:25Z/2013-07-22T21:25:40Z
NiCE_flight 12	Aerosol Measurements	Particle-Into-Liquid Sampler	PILS_NiCE_flight 12	NICE_PILS_V2.csv	figshare	doi:10.6084/m9.figshare.5099983	http://doi.org/10.6084/m9.figshare.5099983	2013-07-23T16:39:32Z/2013-07-23T21:36:34Z
NiCE_flight 13	Aerosol Measurements	Particle-Into-Liquid Sampler	PILS_NiCE_flight 13	NICE_PILS_V2.csv	figshare	doi:10.6084/m9.figshare.5099983	http://doi.org/10.6084/m9.figshare.5099983	2013-07-24T16:38:32Z/2013-07-24T20:05:59Z
NiCE_flight 14	Aerosol Measurements	Particle-Into-Liquid Sampler	PILS_NiCE_flight 14	NICE_PILS_V2.csv	figshare	doi:10.6084/m9.figshare.5099983	http://doi.org/10.6084/m9.figshare.5099983	2013-07-25T15:18:32Z/2013-07-25T19:52:53Z
NiCE_flight 15a	Aerosol Measurements	Particle-Into-Liquid Sampler	PILS_NiCE_flight 15a	NICE_PILS_V2.csv	figshare	doi:10.6084/m9.figshare.5099983	http://doi.org/10.6084/m9.figshare.5099983	2013-07-26T16:30:10Z/2013-07-26T19:33:43Z
NiCE_flight 15b	Aerosol Measurements	Particle-Into-Liquid Sampler	PILS_NiCE_flight 15b	NICE_PILS_V2.csv	figshare	doi:10.6084/m9.figshare.5099983	http://doi.org/10.6084/m9.figshare.5099983	2013-07-26T20:44:48Z/2013-07-26T00:27:25Z
NiCE_flight 16	Aerosol Measurements	Particle-Into-Liquid Sampler	PILS_NiCE_flight 16	NICE_PILS_V2.csv	figshare	doi:10.6084/m9.figshare.5099983	http://doi.org/10.6084/m9.figshare.5099983	2013-07-29T17:04:03Z/2013-07-29T21:20:51Z
NiCE_flight 17a	Aerosol Measurements	Particle-Into-Liquid Sampler	PILS_NiCE_flight 17a	NICE_PILS_V2.csv	figshare	doi:10.6084/m9.figshare.5099983	http://doi.org/10.6084/m9.figshare.5099983	2013-07-30T14:49:59Z/2013-07-30T18:19:13Z
NiCE_flight 17b	Aerosol Measurements	Particle-Into-Liquid Sampler	PILS_NiCE_flight 17b	NICE_PILS_V2.csv	figshare	doi:10.6084/m9.figshare.5099983	http://doi.org/10.6084/m9.figshare.5099983	2013-07-30T19:21:00Z/2013-07-30T22:29:59Z
NiCE_flight 17c	Aerosol Measurements	Particle-Into-Liquid Sampler	PILS_NiCE_flight 17c	NICE_PILS_V2.csv	figshare	doi:10.6084/m9.figshare.5099983	http://doi.org/10.6084/m9.figshare.5099983	2013-07-30T23:03:30Z/2013-07-30T00:24:51Z
NiCE_flight 18	Aerosol Measurements	Particle-Into-Liquid Sampler	PILS_NiCE_flight 18	NICE_PILS_V2.csv	figshare	doi:10.6084/m9.figshare.5099983	http://doi.org/10.6084/m9.figshare.5099983	2013-07-31T14:56:20Z/2013-07-31T19:18:58Z
NiCE_flight 19	Aerosol Measurements	Particle-Into-Liquid Sampler	PILS_NiCE_flight 19	NICE_PILS_V2.csv	figshare	doi:10.6084/m9.figshare.5099983	http://doi.org/10.6084/m9.figshare.5099983	2013-08-01T17:15:48Z/2013-08-01T21:32:05Z
NiCE_flight 20a	Aerosol Measurements	Particle-Into-Liquid Sampler	PILS_NiCE_flight 20a	NICE_PILS_V2.csv	figshare	doi:10.6084/m9.figshare.5099983	http://doi.org/10.6084/m9.figshare.5099983	2013-08-02T14:43:39Z/2013-08-02T17:44:24Z
NiCE_flight 20b	Aerosol Measurements	Particle-Into-Liquid Sampler	PILS_NiCE_flight 20b	NICE_PILS_V2.csv	figshare	doi:10.6084/m9.figshare.5099983	http://doi.org/10.6084/m9.figshare.5099983	2013-08-02T18:44:27Z/2013-08-02T21:24:52Z
NiCE_flight 20c	Aerosol Measurements	Particle-Into-Liquid Sampler	PILS_NiCE_flight 20c	NICE_PILS_V2.csv	figshare	doi:10.6084/m9.figshare.5099983	http://doi.org/10.6084/m9.figshare.5099983	2013-08-02T22:07:14Z/2013-08-02T23:45:07Z
NiCE_flight 21	Aerosol Measurements	Particle-Into-Liquid Sampler	PILS_NiCE_flight 21	NICE_PILS_V2.csv	figshare	doi:10.6084/m9.figshare.5099983	http://doi.org/10.6084/m9.figshare.5099983	2013-08-05T17:30:11Z/2013-08-05T21:36:22Z
NiCE_flight 22	Aerosol Measurements	Particle-Into-Liquid Sampler	PILS_NiCE_flight 22	NICE_PILS_V2.csv	figshare	doi:10.6084/m9.figshare.5099983	http://doi.org/10.6084/m9.figshare.5099983	2013-08-06T17:06:09Z/2013-08-06T21:37:21Z
NiCE_flight 23a	Aerosol Measurements	Particle-Into-Liquid Sampler	PILS_NiCE_flight 23a	NICE_PILS_V2.csv	figshare	doi:10.6084/m9.figshare.5099983	http://doi.org/10.6084/m9.figshare.5099983	2013-08-07T14:38:34Z/2013-08-07T18:06:09Z
NiCE_flight 23b	Aerosol Measurements	Particle-Into-Liquid Sampler	PILS_NiCE_flight 23b	NICE_PILS_V2.csv	figshare	doi:10.6084/m9.figshare.5099983	http://doi.org/10.6084/m9.figshare.5099983	2013-08-07T19:22:21Z/2013-08-07T23:55:01Z
BOAS_flight 1	Aerosol Measurements	Passive Cavity Aerosol Spectrometer Probe	PCASP_BOAS_flight 1	BOAS_PCASP_V2.csv	figshare	doi:10.6084/m9.figshare.5099983	http://doi.org/10.6084/m9.figshare.5099983	2015-07-02T20:14:18Z/2015-07-02T22:26:10Z
BOAS_flight 2	Aerosol Measurements	Passive Cavity Aerosol Spectrometer Probe	PCASP_BOAS_flight 2	BOAS_PCASP_V2.csv	figshare	doi:10.6084/m9.figshare.5099983	http://doi.org/10.6084/m9.figshare.5099983	2015-07-06T18:47:15Z/2015-07-06T23:02:50Z
BOAS_flight 3	Aerosol Measurements	Passive Cavity Aerosol Spectrometer Probe	PCASP_BOAS_flight 3	BOAS_PCASP_V2.csv	figshare	doi:10.6084/m9.figshare.5099983	http://doi.org/10.6084/m9.figshare.5099983	2015-07-07T17:45:22Z/2015-07-07T21:34:05Z
BOAS_flight 4	Aerosol Measurements	Passive Cavity Aerosol Spectrometer Probe	PCASP_BOAS_flight 4	BOAS_PCASP_V2.csv	figshare	doi:10.6084/m9.figshare.5099983	http://doi.org/10.6084/m9.figshare.5099983	2015-07-08T17:45:42Z/2015-07-08T21:50:47Z
BOAS_flight 5	Aerosol Measurements	Passive Cavity Aerosol Spectrometer Probe	PCASP_BOAS_flight 5	BOAS_PCASP_V2.csv	figshare	doi:10.6084/m9.figshare.5099983	http://doi.org/10.6084/m9.figshare.5099983	2015-07-09T17:13:50Z/2015-07-09T21:36:35Z
BOAS_flight 6	Aerosol Measurements	Passive Cavity Aerosol Spectrometer Probe	PCASP_BOAS_flight 6	BOAS_PCASP_V2.csv	figshare	doi:10.6084/m9.figshare.5099983	http://doi.org/10.6084/m9.figshare.5099983	2015-07-10T17:46:14Z/2015-07-10T22:15:21Z
BOAS_flight 7	Aerosol Measurements	Passive Cavity Aerosol Spectrometer Probe	PCASP_BOAS_flight 7	BOAS_PCASP_V2.csv	figshare	doi:10.6084/m9.figshare.5099983	http://doi.org/10.6084/m9.figshare.5099983	2015-07-13T17:44:31Z/2015-07-13T22:19:53Z
BOAS_flight 8	Aerosol Measurements	Passive Cavity Aerosol Spectrometer Probe	PCASP_BOAS_flight 8	BOAS_PCASP_V2.csv	figshare	doi:10.6084/m9.figshare.5099983	http://doi.org/10.6084/m9.figshare.5099983	2015-07-14T18:44:17Z/2015-07-14T22:26:18Z
BOAS_flight 9	Aerosol Measurements	Passive Cavity Aerosol Spectrometer Probe	PCASP_BOAS_flight 9	BOAS_PCASP_V2.csv	figshare	doi:10.6084/m9.figshare.5099983	http://doi.org/10.6084/m9.figshare.5099983	2015-07-15T17:48:42Z/2015-07-15T21:34:58Z
BOAS_flight 10a	Aerosol Measurements	Passive Cavity Aerosol Spectrometer Probe	PCASP_BOAS_flight 10a	BOAS_PCASP_V2.csv	figshare	doi:10.6084/m9.figshare.5099983	http://doi.org/10.6084/m9.figshare.5099983	2015-07-16T15:38:08Z/2015-07-16T19:42:30Z
BOAS_flight 10b	Aerosol Measurements	Passive Cavity Aerosol Spectrometer Probe	PCASP_BOAS_flight 10b	BOAS_PCASP_V2.csv	figshare	doi:10.6084/m9.figshare.5099983	http://doi.org/10.6084/m9.figshare.5099983	2015-07-16T21:25:27Z/2015-07-16T00:09:42Z
BOAS_flight 11a	Aerosol Measurements	Passive Cavity Aerosol Spectrometer Probe	PCASP_BOAS_flight 11a	BOAS_PCASP_V2.csv	figshare	doi:10.6084/m9.figshare.5099983	http://doi.org/10.6084/m9.figshare.5099983	2015-07-17T16:00:24Z/2015-07-17T20:28:00Z
BOAS_flight 11b	Aerosol Measurements	Passive Cavity Aerosol Spectrometer Probe	PCASP_BOAS_flight 11b	BOAS_PCASP_V2.csv	figshare	doi:10.6084/m9.figshare.5099983	http://doi.org/10.6084/m9.figshare.5099983	2015-07-17T21:38:57Z/2015-07-17T01:06:22Z
BOAS_flight 12a	Aerosol Measurements	Passive Cavity Aerosol Spectrometer Probe	PCASP_BOAS_flight 12a	BOAS_PCASP_V2.csv	figshare	doi:10.6084/m9.figshare.5099983	http://doi.org/10.6084/m9.figshare.5099983	2015-07-21T15:44:03Z/2015-07-21T19:32:27Z
BOAS_flight 12b	Aerosol Measurements	Passive Cavity Aerosol Spectrometer Probe	PCASP_BOAS_flight 12b	BOAS_PCASP_V2.csv	figshare	doi:10.6084/m9.figshare.5099983	http://doi.org/10.6084/m9.figshare.5099983	2015-07-21T20:14:40Z/2015-07-21T22:59:10Z
BOAS_flight 13a	Aerosol Measurements	Passive Cavity Aerosol Spectrometer Probe	PCASP_BOAS_flight 13a	BOAS_PCASP_V2.csv	figshare	doi:10.6084/m9.figshare.5099983	http://doi.org/10.6084/m9.figshare.5099983	2015-07-22T15:44:10Z/2015-07-22T19:34:30Z
BOAS_flight 13b	Aerosol Measurements	Passive Cavity Aerosol Spectrometer Probe	PCASP_BOAS_flight 13b	BOAS_PCASP_V2.csv	figshare	doi:10.6084/m9.figshare.5099983	http://doi.org/10.6084/m9.figshare.5099983	2015-07-22T20:09:55Z/2015-07-22T00:06:25Z
BOAS_flight 14a	Aerosol Measurements	Passive Cavity Aerosol Spectrometer Probe	PCASP_BOAS_flight 14a	BOAS_PCASP_V2.csv	figshare	doi:10.6084/m9.figshare.5099983	http://doi.org/10.6084/m9.figshare.5099983	2015-07-23T15:05:30Z/2015-07-23T18:36:55Z
BOAS_flight 14b	Aerosol Measurements	Passive Cavity Aerosol Spectrometer Probe	PCASP_BOAS_flight 14b	BOAS_PCASP_V2.csv	figshare	doi:10.6084/m9.figshare.5099983	http://doi.org/10.6084/m9.figshare.5099983	2015-07-23T19:07:39Z/2015-07-23T22:21:42Z
BOAS_flight 15	Aerosol Measurements	Passive Cavity Aerosol Spectrometer Probe	PCASP_BOAS_flight 15	BOAS_PCASP_V2.csv	figshare	doi:10.6084/m9.figshare.5099983	http://doi.org/10.6084/m9.figshare.5099983	2015-07-24T16:19:12Z/2015-07-24T19:39:42Z
BOAS_flight 1	Aerosol Measurements	Scanning Mobility Particle Sizer	SMPS_BOAS_flight 1	BOAS_SMPS_V2.csv	figshare	doi:10.6084/m9.figshare.5099983	http://doi.org/10.6084/m9.figshare.5099983	2015-07-02T20:14:18Z/2015-07-02T22:26:10Z
BOAS_flight 2	Aerosol Measurements	Scanning Mobility Particle Sizer	SMPS_BOAS_flight 2	BOAS_SMPS_V2.csv	figshare	doi:10.6084/m9.figshare.5099983	http://doi.org/10.6084/m9.figshare.5099983	2015-07-06T18:47:15Z/2015-07-06T23:02:50Z
BOAS_flight 3	Aerosol Measurements	Scanning Mobility Particle Sizer	SMPS_BOAS_flight 3	BOAS_SMPS_V2.csv	figshare	doi:10.6084/m9.figshare.5099983	http://doi.org/10.6084/m9.figshare.5099983	2015-07-07T17:45:22Z/2015-07-07T21:34:05Z
BOAS_flight 4	Aerosol Measurements	Scanning Mobility Particle Sizer	SMPS_BOAS_flight 4	BOAS_SMPS_V2.csv	figshare	doi:10.6084/m9.figshare.5099983	http://doi.org/10.6084/m9.figshare.5099983	2015-07-08T17:45:42Z/2015-07-08T21:50:47Z
BOAS_flight 5	Aerosol Measurements	Scanning Mobility Particle Sizer	SMPS_BOAS_flight 5	BOAS_SMPS_V2.csv	figshare	doi:10.6084/m9.figshare.5099983	http://doi.org/10.6084/m9.figshare.5099983	2015-07-09T17:13:50Z/2015-07-09T21:36:35Z
BOAS_flight 6	Aerosol Measurements	Scanning Mobility Particle Sizer	SMPS_BOAS_flight 6	BOAS_SMPS_V2.csv	figshare	doi:10.6084/m9.figshare.5099983	http://doi.org/10.6084/m9.figshare.5099983	2015-07-10T17:46:14Z/2015-07-10T22:15:21Z
BOAS_flight 7	Aerosol Measurements	Scanning Mobility Particle Sizer	SMPS_BOAS_flight 7	BOAS_SMPS_V2.csv	figshare	doi:10.6084/m9.figshare.5099983	http://doi.org/10.6084/m9.figshare.5099983	2015-07-13T17:44:31Z/2015-07-13T22:19:53Z
BOAS_flight 8	Aerosol Measurements	Scanning Mobility Particle Sizer	SMPS_BOAS_flight 8	BOAS_SMPS_V2.csv	figshare	doi:10.6084/m9.figshare.5099983	http://doi.org/10.6084/m9.figshare.5099983	2015-07-14T18:44:17Z/2015-07-14T22:26:18Z
BOAS_flight 9	Aerosol Measurements	Scanning Mobility Particle Sizer	SMPS_BOAS_flight 9	BOAS_SMPS_V2.csv	figshare	doi:10.6084/m9.figshare.5099983	http://doi.org/10.6084/m9.figshare.5099983	2015-07-15T17:48:42Z/2015-07-15T21:34:58Z
BOAS_flight 10a	Aerosol Measurements	Scanning Mobility Particle Sizer	SMPS_BOAS_flight 10a	BOAS_SMPS_V2.csv	figshare	doi:10.6084/m9.figshare.5099983	http://doi.org/10.6084/m9.figshare.5099983	2015-07-16T15:38:08Z/2015-07-16T19:42:30Z
BOAS_flight 10b	Aerosol Measurements	Scanning Mobility Particle Sizer	SMPS_BOAS_flight 10b	BOAS_SMPS_V2.csv	figshare	doi:10.6084/m9.figshare.5099983	http://doi.org/10.6084/m9.figshare.5099983	2015-07-16T21:25:27Z/2015-07-16T00:09:42Z
BOAS_flight 11a	Aerosol Measurements	Scanning Mobility Particle Sizer	SMPS_BOAS_flight 11a	BOAS_SMPS_V2.csv	figshare	doi:10.6084/m9.figshare.5099983	http://doi.org/10.6084/m9.figshare.5099983	2015-07-17T16:00:24Z/2015-07-17T20:28:00Z
BOAS_flight 11b	Aerosol Measurements	Scanning Mobility Particle Sizer	SMPS_BOAS_flight 11b	BOAS_SMPS_V2.csv	figshare	doi:10.6084/m9.figshare.5099983	http://doi.org/10.6084/m9.figshare.5099983	2015-07-17T21:38:57Z/2015-07-17T01:06:22Z
BOAS_flight 12a	Aerosol Measurements	Scanning Mobility Particle Sizer	SMPS_BOAS_flight 12a	BOAS_SMPS_V2.csv	figshare	doi:10.6084/m9.figshare.5099983	http://doi.org/10.6084/m9.figshare.5099983	2015-07-21T15:44:03Z/2015-07-21T19:32:27Z
BOAS_flight 12b	Aerosol Measurements	Scanning Mobility Particle Sizer	SMPS_BOAS_flight 12b	BOAS_SMPS_V2.csv	figshare	doi:10.6084/m9.figshare.5099983	http://doi.org/10.6084/m9.figshare.5099983	2015-07-21T20:14:40Z/2015-07-21T22:59:10Z
BOAS_flight 13a	Aerosol Measurements	Scanning Mobility Particle Sizer	SMPS_BOAS_flight 13a	BOAS_SMPS_V2.csv	figshare	doi:10.6084/m9.figshare.5099983	http://doi.org/10.6084/m9.figshare.5099983	2015-07-22T15:44:10Z/2015-07-22T19:34:30Z
BOAS_flight 13b	Aerosol Measurements	Scanning Mobility Particle Sizer	SMPS_BOAS_flight 13b	BOAS_SMPS_V2.csv	figshare	doi:10.6084/m9.figshare.5099983	http://doi.org/10.6084/m9.figshare.5099983	2015-07-22T20:09:55Z/2015-07-22T00:06:25Z
BOAS_flight 14a	Aerosol Measurements	Scanning Mobility Particle Sizer	SMPS_BOAS_flight 14a	BOAS_SMPS_V2.csv	figshare	doi:10.6084/m9.figshare.5099983	http://doi.org/10.6084/m9.figshare.5099983	2015-07-23T15:05:30Z/2015-07-23T18:36:55Z
BOAS_flight 14b	Aerosol Measurements	Scanning Mobility Particle Sizer	SMPS_BOAS_flight 14b	BOAS_SMPS_V2.csv	figshare	doi:10.6084/m9.figshare.5099983	http://doi.org/10.6084/m9.figshare.5099983	2015-07-23T19:07:39Z/2015-07-23T22:21:42Z
BOAS_flight 15	Aerosol Measurements	Scanning Mobility Particle Sizer	SMPS_BOAS_flight 15	BOAS_SMPS_V2.csv	figshare	doi:10.6084/m9.figshare.5099983	http://doi.org/10.6084/m9.figshare.5099983	2015-07-24T16:19:12Z/2015-07-24T19:39:42Z
BOAS_flight 1	Aerosol Measurements	Aerosol Mass Spectrometer	AMS_BOAS_flight 1	BOAS_AMS_V2.csv	figshare	doi:10.6084/m9.figshare.5099983	http://doi.org/10.6084/m9.figshare.5099983	2015-07-02T20:14:18Z/2015-07-02T22:26:10Z
BOAS_flight 2	Aerosol Measurements	Aerosol Mass Spectrometer	AMS_BOAS_flight 2	BOAS_AMS_V2.csv	figshare	doi:10.6084/m9.figshare.5099983	http://doi.org/10.6084/m9.figshare.5099983	2015-07-06T18:47:15Z/2015-07-06T23:02:50Z
BOAS_flight 3	Aerosol Measurements	Aerosol Mass Spectrometer	AMS_BOAS_flight 3	BOAS_AMS_V2.csv	figshare	doi:10.6084/m9.figshare.5099983	http://doi.org/10.6084/m9.figshare.5099983	2015-07-07T17:45:22Z/2015-07-07T21:34:05Z
BOAS_flight 4	Aerosol Measurements	Aerosol Mass Spectrometer	AMS_BOAS_flight 4	BOAS_AMS_V2.csv	figshare	doi:10.6084/m9.figshare.5099983	http://doi.org/10.6084/m9.figshare.5099983	2015-07-08T17:45:42Z/2015-07-08T21:50:47Z
BOAS_flight 5	Aerosol Measurements	Aerosol Mass Spectrometer	AMS_BOAS_flight 5	BOAS_AMS_V2.csv	figshare	doi:10.6084/m9.figshare.5099983	http://doi.org/10.6084/m9.figshare.5099983	2015-07-09T17:13:50Z/2015-07-09T21:36:35Z
BOAS_flight 6	Aerosol Measurements	Aerosol Mass Spectrometer	AMS_BOAS_flight 6	BOAS_AMS_V2.csv	figshare	doi:10.6084/m9.figshare.5099983	http://doi.org/10.6084/m9.figshare.5099983	2015-07-10T17:46:14Z/2015-07-10T22:15:21Z
BOAS_flight 7	Aerosol Measurements	Aerosol Mass Spectrometer	AMS_BOAS_flight 7	BOAS_AMS_V2.csv	figshare	doi:10.6084/m9.figshare.5099983	http://doi.org/10.6084/m9.figshare.5099983	2015-07-13T17:44:31Z/2015-07-13T22:19:53Z
BOAS_flight 8	Aerosol Measurements	Aerosol Mass Spectrometer	AMS_BOAS_flight 8	BOAS_AMS_V2.csv	figshare	doi:10.6084/m9.figshare.5099983	http://doi.org/10.6084/m9.figshare.5099983	2015-07-14T18:44:17Z/2015-07-14T22:26:18Z
BOAS_flight 9	Aerosol Measurements	Aerosol Mass Spectrometer	AMS_BOAS_flight 9	BOAS_AMS_V2.csv	figshare	doi:10.6084/m9.figshare.5099983	http://doi.org/10.6084/m9.figshare.5099983	2015-07-15T17:48:42Z/2015-07-15T21:34:58Z
BOAS_flight 10a	Aerosol Measurements	Aerosol Mass Spectrometer	AMS_BOAS_flight 10a	BOAS_AMS_V2.csv	figshare	doi:10.6084/m9.figshare.5099983	http://doi.org/10.6084/m9.figshare.5099983	2015-07-16T15:38:08Z/2015-07-16T19:42:30Z
BOAS_flight 10b	Aerosol Measurements	Aerosol Mass Spectrometer	AMS_BOAS_flight 10b	BOAS_AMS_V2.csv	figshare	doi:10.6084/m9.figshare.5099983	http://doi.org/10.6084/m9.figshare.5099983	2015-07-16T21:25:27Z/2015-07-16T00:09:42Z
BOAS_flight 11a	Aerosol Measurements	Aerosol Mass Spectrometer	AMS_BOAS_flight 11a	BOAS_AMS_V2.csv	figshare	doi:10.6084/m9.figshare.5099983	http://doi.org/10.6084/m9.figshare.5099983	2015-07-17T16:00:24Z/2015-07-17T20:28:00Z
BOAS_flight 11b	Aerosol Measurements	Aerosol Mass Spectrometer	AMS_BOAS_flight 11b	BOAS_AMS_V2.csv	figshare	doi:10.6084/m9.figshare.5099983	http://doi.org/10.6084/m9.figshare.5099983	2015-07-17T21:38:57Z/2015-07-17T01:06:22Z
BOAS_flight 12a	Aerosol Measurements	Aerosol Mass Spectrometer	AMS_BOAS_flight 12a	BOAS_AMS_V2.csv	figshare	doi:10.6084/m9.figshare.5099983	http://doi.org/10.6084/m9.figshare.5099983	2015-07-21T15:44:03Z/2015-07-21T19:32:27Z
BOAS_flight 12b	Aerosol Measurements	Aerosol Mass Spectrometer	AMS_BOAS_flight 12b	BOAS_AMS_V2.csv	figshare	doi:10.6084/m9.figshare.5099983	http://doi.org/10.6084/m9.figshare.5099983	2015-07-21T20:14:40Z/2015-07-21T22:59:10Z
BOAS_flight 13a	Aerosol Measurements	Aerosol Mass Spectrometer	AMS_BOAS_flight 13a	BOAS_AMS_V2.csv	figshare	doi:10.6084/m9.figshare.5099983	http://doi.org/10.6084/m9.figshare.5099983	2015-07-22T15:44:10Z/2015-07-22T19:34:30Z
BOAS_flight 13b	Aerosol Measurements	Aerosol Mass Spectrometer	AMS_BOAS_flight 13b	BOAS_AMS_V2.csv	figshare	doi:10.6084/m9.figshare.5099983	http://doi.org/10.6084/m9.figshare.5099983	2015-07-22T20:09:55Z/2015-07-22T00:06:25Z
BOAS_flight 14a	Aerosol Measurements	Aerosol Mass Spectrometer	AMS_BOAS_flight 14a	BOAS_AMS_V2.csv	figshare	doi:10.6084/m9.figshare.5099983	http://doi.org/10.6084/m9.figshare.5099983	2015-07-23T15:05:30Z/2015-07-23T18:36:55Z
BOAS_flight 14b	Aerosol Measurements	Aerosol Mass Spectrometer	AMS_BOAS_flight 14b	BOAS_AMS_V2.csv	figshare	doi:10.6084/m9.figshare.5099983	http://doi.org/10.6084/m9.figshare.5099983	2015-07-23T19:07:39Z/2015-07-23T22:21:42Z
BOAS_flight 15	Aerosol Measurements	Aerosol Mass Spectrometer	AMS_BOAS_flight 15	BOAS_AMS_V2.csv	figshare	doi:10.6084/m9.figshare.5099983	http://doi.org/10.6084/m9.figshare.5099983	2015-07-24T16:19:12Z/2015-07-24T19:39:42Z
BOAS_flight 1	Aerosol Measurements	biological aerosol particles	WIBS.csv_BOAS_flight 1	BOAS_WIBS_V2.csv	figshare	doi:10.6084/m9.figshare.5099983	http://doi.org/10.6084/m9.figshare.5099983	2015-07-02T20:14:18Z/2015-07-02T22:26:10Z
BOAS_flight 2	Aerosol Measurements	biological aerosol particles	WIBS.csv_BOAS_flight 2	BOAS_WIBS_V2.csv	figshare	doi:10.6084/m9.figshare.5099983	http://doi.org/10.6084/m9.figshare.5099983	2015-07-06T18:47:15Z/2015-07-06T23:02:50Z
BOAS_flight 3	Aerosol Measurements	biological aerosol particles	WIBS.csv_BOAS_flight 3	BOAS_WIBS_V2.csv	figshare	doi:10.6084/m9.figshare.5099983	http://doi.org/10.6084/m9.figshare.5099983	2015-07-07T17:45:22Z/2015-07-07T21:34:05Z
BOAS_flight 4	Aerosol Measurements	biological aerosol particles	WIBS.csv_BOAS_flight 4	BOAS_WIBS_V2.csv	figshare	doi:10.6084/m9.figshare.5099983	http://doi.org/10.6084/m9.figshare.5099983	2015-07-08T17:45:42Z/2015-07-08T21:50:47Z
BOAS_flight 5	Aerosol Measurements	biological aerosol particles	WIBS.csv_BOAS_flight 5	BOAS_WIBS_V2.csv	figshare	doi:10.6084/m9.figshare.5099983	http://doi.org/10.6084/m9.figshare.5099983	2015-07-09T17:13:50Z/2015-07-09T21:36:35Z
BOAS_flight 6	Aerosol Measurements	biological aerosol particles	WIBS.csv_BOAS_flight 6	BOAS_WIBS_V2.csv	figshare	doi:10.6084/m9.figshare.5099983	http://doi.org/10.6084/m9.figshare.5099983	2015-07-10T17:46:14Z/2015-07-10T22:15:21Z
BOAS_flight 7	Aerosol Measurements	biological aerosol particles	WIBS.csv_BOAS_flight 7	BOAS_WIBS_V2.csv	figshare	doi:10.6084/m9.figshare.5099983	http://doi.org/10.6084/m9.figshare.5099983	2015-07-13T17:44:31Z/2015-07-13T22:19:53Z
BOAS_flight 8	Aerosol Measurements	biological aerosol particles	WIBS.csv_BOAS_flight 8	BOAS_WIBS_V2.csv	figshare	doi:10.6084/m9.figshare.5099983	http://doi.org/10.6084/m9.figshare.5099983	2015-07-14T18:44:17Z/2015-07-14T22:26:18Z
BOAS_flight 9	Aerosol Measurements	biological aerosol particles	WIBS.csv_BOAS_flight 9	BOAS_WIBS_V2.csv	figshare	doi:10.6084/m9.figshare.5099983	http://doi.org/10.6084/m9.figshare.5099983	2015-07-15T17:48:42Z/2015-07-15T21:34:58Z
BOAS_flight 10a	Aerosol Measurements	biological aerosol particles	WIBS.csv_BOAS_flight 10a	BOAS_WIBS_V2.csv	figshare	doi:10.6084/m9.figshare.5099983	http://doi.org/10.6084/m9.figshare.5099983	2015-07-16T15:38:08Z/2015-07-16T19:42:30Z
BOAS_flight 10b	Aerosol Measurements	biological aerosol particles	WIBS.csv_BOAS_flight 10b	BOAS_WIBS_V2.csv	figshare	doi:10.6084/m9.figshare.5099983	http://doi.org/10.6084/m9.figshare.5099983	2015-07-16T21:25:27Z/2015-07-16T00:09:42Z
BOAS_flight 11a	Aerosol Measurements	biological aerosol particles	WIBS.csv_BOAS_flight 11a	BOAS_WIBS_V2.csv	figshare	doi:10.6084/m9.figshare.5099983	http://doi.org/10.6084/m9.figshare.5099983	2015-07-17T16:00:24Z/2015-07-17T20:28:00Z
BOAS_flight 11b	Aerosol Measurements	biological aerosol particles	WIBS.csv_BOAS_flight 11b	BOAS_WIBS_V2.csv	figshare	doi:10.6084/m9.figshare.5099983	http://doi.org/10.6084/m9.figshare.5099983	2015-07-17T21:38:57Z/2015-07-17T01:06:22Z
BOAS_flight 12a	Aerosol Measurements	biological aerosol particles	WIBS.csv_BOAS_flight 12a	BOAS_WIBS_V2.csv	figshare	doi:10.6084/m9.figshare.5099983	http://doi.org/10.6084/m9.figshare.5099983	2015-07-21T15:44:03Z/2015-07-21T19:32:27Z
BOAS_flight 12b	Aerosol Measurements	biological aerosol particles	WIBS.csv_BOAS_flight 12b	BOAS_WIBS_V2.csv	figshare	doi:10.6084/m9.figshare.5099983	http://doi.org/10.6084/m9.figshare.5099983	2015-07-21T20:14:40Z/2015-07-21T22:59:10Z
BOAS_flight 13a	Aerosol Measurements	biological aerosol particles	WIBS.csv_BOAS_flight 13a	BOAS_WIBS_V2.csv	figshare	doi:10.6084/m9.figshare.5099983	http://doi.org/10.6084/m9.figshare.5099983	2015-07-22T15:44:10Z/2015-07-22T19:34:30Z
BOAS_flight 13b	Aerosol Measurements	biological aerosol particles	WIBS.csv_BOAS_flight 13b	BOAS_WIBS_V2.csv	figshare	doi:10.6084/m9.figshare.5099983	http://doi.org/10.6084/m9.figshare.5099983	2015-07-22T20:09:55Z/2015-07-22T00:06:25Z
BOAS_flight 14a	Aerosol Measurements	biological aerosol particles	WIBS.csv_BOAS_flight 14a	BOAS_WIBS_V2.csv	figshare	doi:10.6084/m9.figshare.5099983	http://doi.org/10.6084/m9.figshare.5099983	2015-07-23T15:05:30Z/2015-07-23T18:36:55Z
BOAS_flight 14b	Aerosol Measurements	biological aerosol particles	WIBS.csv_BOAS_flight 14b	BOAS_WIBS_V2.csv	figshare	doi:10.6084/m9.figshare.5099983	http://doi.org/10.6084/m9.figshare.5099983	2015-07-23T19:07:39Z/2015-07-23T22:21:42Z
BOAS_flight 15	Aerosol Measurements	biological aerosol particles	WIBS.csv_BOAS_flight 15	BOAS_WIBS_V2.csv	figshare	doi:10.6084/m9.figshare.5099983	http://doi.org/10.6084/m9.figshare.5099983	2015-07-24T16:19:12Z/2015-07-24T19:39:42Z
BOAS_flight 1	Aerosol Measurements	biological aerosol particles	WIBS.xlsx_BOAS_flight 1	BOAS_WIBS_V2.xlsx	figshare	doi:10.6084/m9.figshare.5099983	http://doi.org/10.6084/m9.figshare.5099983	2015-07-02T20:14:18Z/2015-07-02T22:26:10Z
BOAS_flight 2	Aerosol Measurements	biological aerosol particles	WIBS.xlsx_BOAS_flight 2	BOAS_WIBS_V2.xlsx	figshare	doi:10.6084/m9.figshare.5099983	http://doi.org/10.6084/m9.figshare.5099983	2015-07-06T18:47:15Z/2015-07-06T23:02:50Z
BOAS_flight 3	Aerosol Measurements	biological aerosol particles	WIBS.xlsx_BOAS_flight 3	BOAS_WIBS_V2.xlsx	figshare	doi:10.6084/m9.figshare.5099983	http://doi.org/10.6084/m9.figshare.5099983	2015-07-07T17:45:22Z/2015-07-07T21:34:05Z
BOAS_flight 4	Aerosol Measurements	biological aerosol particles	WIBS.xlsx_BOAS_flight 4	BOAS_WIBS_V2.xlsx	figshare	doi:10.6084/m9.figshare.5099983	http://doi.org/10.6084/m9.figshare.5099983	2015-07-08T17:45:42Z/2015-07-08T21:50:47Z
BOAS_flight 5	Aerosol Measurements	biological aerosol particles	WIBS.xlsx_BOAS_flight 5	BOAS_WIBS_V2.xlsx	figshare	doi:10.6084/m9.figshare.5099983	http://doi.org/10.6084/m9.figshare.5099983	2015-07-09T17:13:50Z/2015-07-09T21:36:35Z
BOAS_flight 6	Aerosol Measurements	biological aerosol particles	WIBS.xlsx_BOAS_flight 6	BOAS_WIBS_V2.xlsx	figshare	doi:10.6084/m9.figshare.5099983	http://doi.org/10.6084/m9.figshare.5099983	2015-07-10T17:46:14Z/2015-07-10T22:15:21Z
BOAS_flight 7	Aerosol Measurements	biological aerosol particles	WIBS.xlsx_BOAS_flight 7	BOAS_WIBS_V2.xlsx	figshare	doi:10.6084/m9.figshare.5099983	http://doi.org/10.6084/m9.figshare.5099983	2015-07-13T17:44:31Z/2015-07-13T22:19:53Z
BOAS_flight 8	Aerosol Measurements	biological aerosol particles	WIBS.xlsx_BOAS_flight 8	BOAS_WIBS_V2.xlsx	figshare	doi:10.6084/m9.figshare.5099983	http://doi.org/10.6084/m9.figshare.5099983	2015-07-14T18:44:17Z/2015-07-14T22:26:18Z
BOAS_flight 9	Aerosol Measurements	biological aerosol particles	WIBS.xlsx_BOAS_flight 9	BOAS_WIBS_V2.xlsx	figshare	doi:10.6084/m9.figshare.5099983	http://doi.org/10.6084/m9.figshare.5099983	2015-07-15T17:48:42Z/2015-07-15T21:34:58Z
BOAS_flight 10a	Aerosol Measurements	biological aerosol particles	WIBS.xlsx_BOAS_flight 10a	BOAS_WIBS_V2.xlsx	figshare	doi:10.6084/m9.figshare.5099983	http://doi.org/10.6084/m9.figshare.5099983	2015-07-16T15:38:08Z/2015-07-16T19:42:30Z
BOAS_flight 10b	Aerosol Measurements	biological aerosol particles	WIBS.xlsx_BOAS_flight 10b	BOAS_WIBS_V2.xlsx	figshare	doi:10.6084/m9.figshare.5099983	http://doi.org/10.6084/m9.figshare.5099983	2015-07-16T21:25:27Z/2015-07-16T00:09:42Z
BOAS_flight 11a	Aerosol Measurements	biological aerosol particles	WIBS.xlsx_BOAS_flight 11a	BOAS_WIBS_V2.xlsx	figshare	doi:10.6084/m9.figshare.5099983	http://doi.org/10.6084/m9.figshare.5099983	2015-07-17T16:00:24Z/2015-07-17T20:28:00Z
BOAS_flight 11b	Aerosol Measurements	biological aerosol particles	WIBS.xlsx_BOAS_flight 11b	BOAS_WIBS_V2.xlsx	figshare	doi:10.6084/m9.figshare.5099983	http://doi.org/10.6084/m9.figshare.5099983	2015-07-17T21:38:57Z/2015-07-17T01:06:22Z
BOAS_flight 12a	Aerosol Measurements	biological aerosol particles	WIBS.xlsx_BOAS_flight 12a	BOAS_WIBS_V2.xlsx	figshare	doi:10.6084/m9.figshare.5099983	http://doi.org/10.6084/m9.figshare.5099983	2015-07-21T15:44:03Z/2015-07-21T19:32:27Z
BOAS_flight 12b	Aerosol Measurements	biological aerosol particles	WIBS.xlsx_BOAS_flight 12b	BOAS_WIBS_V2.xlsx	figshare	doi:10.6084/m9.figshare.5099983	http://doi.org/10.6084/m9.figshare.5099983	2015-07-21T20:14:40Z/2015-07-21T22:59:10Z
BOAS_flight 13a	Aerosol Measurements	biological aerosol particles	WIBS.xlsx_BOAS_flight 13a	BOAS_WIBS_V2.xlsx	figshare	doi:10.6084/m9.figshare.5099983	http://doi.org/10.6084/m9.figshare.5099983	2015-07-22T15:44:10Z/2015-07-22T19:34:30Z
BOAS_flight 13b	Aerosol Measurements	biological aerosol particles	WIBS.xlsx_BOAS_flight 13b	BOAS_WIBS_V2.xlsx	figshare	doi:10.6084/m9.figshare.5099983	http://doi.org/10.6084/m9.figshare.5099983	2015-07-22T20:09:55Z/2015-07-22T00:06:25Z
BOAS_flight 14a	Aerosol Measurements	biological aerosol particles	WIBS.xlsx_BOAS_flight 14a	BOAS_WIBS_V2.xlsx	figshare	doi:10.6084/m9.figshare.5099983	http://doi.org/10.6084/m9.figshare.5099983	2015-07-23T15:05:30Z/2015-07-23T18:36:55Z
BOAS_flight 14b	Aerosol Measurements	biological aerosol particles	WIBS.xlsx_BOAS_flight 14b	BOAS_WIBS_V2.xlsx	figshare	doi:10.6084/m9.figshare.5099983	http://doi.org/10.6084/m9.figshare.5099983	2015-07-23T19:07:39Z/2015-07-23T22:21:42Z
BOAS_flight 15	Aerosol Measurements	biological aerosol particles	WIBS.xlsx_BOAS_flight 15	BOAS_WIBS_V2.xlsx	figshare	doi:10.6084/m9.figshare.5099983	http://doi.org/10.6084/m9.figshare.5099983	2015-07-24T16:19:12Z/2015-07-24T19:39:42Z
MASE I_flight 1	Aerosol Measurements	Scanning Mobility Particle Sizer	SMPS_MASE I_flight 1	MASE1_SMPS_V2.csv	figshare	doi:10.6084/m9.figshare.5099983	http://doi.org/10.6084/m9.figshare.5099983	2005-07-02T20:10:35Z/2005-07-02T22:47:03Z
MASE I_flight 2	Aerosol Measurements	Scanning Mobility Particle Sizer	SMPS_MASE I_flight 2	MASE1_SMPS_V2.csv	figshare	doi:10.6084/m9.figshare.5099983	http://doi.org/10.6084/m9.figshare.5099983	2005-07-03T17:03:24Z/2005-07-03T20:18:10Z
MASE I_flight 3	Aerosol Measurements	Scanning Mobility Particle Sizer	SMPS_MASE I_flight 3	MASE1_SMPS_V2.csv	figshare	doi:10.6084/m9.figshare.5099983	http://doi.org/10.6084/m9.figshare.5099983	2005-07-05T16:57:09Z/2005-07-05T21:00:00Z
MASE I_flight 4	Aerosol Measurements	Scanning Mobility Particle Sizer	SMPS_MASE I_flight 4	MASE1_SMPS_V2.csv	figshare	doi:10.6084/m9.figshare.5099983	http://doi.org/10.6084/m9.figshare.5099983	2005-07-06T17:03:06Z/2005-07-06T19:53:35Z
MASE I_flight 5	Aerosol Measurements	Scanning Mobility Particle Sizer	SMPS_MASE I_flight 5	MASE1_SMPS_V2.csv	figshare	doi:10.6084/m9.figshare.5099983	http://doi.org/10.6084/m9.figshare.5099983	2005-07-08T16:59:14Z/2005-07-08T21:00:02Z
MASE I_flight 6	Aerosol Measurements	Scanning Mobility Particle Sizer	SMPS_MASE I_flight 6	MASE1_SMPS_V2.csv	figshare	doi:10.6084/m9.figshare.5099983	http://doi.org/10.6084/m9.figshare.5099983	2005-07-09T17:01:38Z/2005-07-09T20:53:00Z
MASE I_flight 7	Aerosol Measurements	Scanning Mobility Particle Sizer	SMPS_MASE I_flight 7	MASE1_SMPS_V2.csv	figshare	doi:10.6084/m9.figshare.5099983	http://doi.org/10.6084/m9.figshare.5099983	2005-07-10T17:01:17Z/2005-07-10T21:18:00Z
MASE I_flight 8	Aerosol Measurements	Scanning Mobility Particle Sizer	SMPS_MASE I_flight 8	MASE1_SMPS_V2.csv	figshare	doi:10.6084/m9.figshare.5099983	http://doi.org/10.6084/m9.figshare.5099983	2005-07-11T18:59:49Z/2005-07-11T22:50:00Z
MASE I_flight 9	Aerosol Measurements	Scanning Mobility Particle Sizer	SMPS_MASE I_flight 9	MASE1_SMPS_V2.csv	figshare	doi:10.6084/m9.figshare.5099983	http://doi.org/10.6084/m9.figshare.5099983	2005-07-13T17:19:26Z/2005-07-13T20:50:00Z
MASE I_flight 10	Aerosol Measurements	Scanning Mobility Particle Sizer	SMPS_MASE I_flight 10	MASE1_SMPS_V2.csv	figshare	doi:10.6084/m9.figshare.5099983	http://doi.org/10.6084/m9.figshare.5099983	2005-07-14T17:32:20Z/2005-07-14T21:17:00Z
MASE I_flight 11	Aerosol Measurements	Scanning Mobility Particle Sizer	SMPS_MASE I_flight 11	MASE1_SMPS_V2.csv	figshare	doi:10.6084/m9.figshare.5099983	http://doi.org/10.6084/m9.figshare.5099983	2005-07-15T17:16:14Z/2005-07-15T21:25:00Z
MASE I_flight 12	Aerosol Measurements	Scanning Mobility Particle Sizer	SMPS_MASE I_flight 12	MASE1_SMPS_V2.csv	figshare	doi:10.6084/m9.figshare.5099983	http://doi.org/10.6084/m9.figshare.5099983	2005-07-16T17:23:28Z/2005-07-16T21:50:00Z
MASE I_flight 13	Aerosol Measurements	Scanning Mobility Particle Sizer	SMPS_MASE I_flight 13	MASE1_SMPS_V2.csv	figshare	doi:10.6084/m9.figshare.5099983	http://doi.org/10.6084/m9.figshare.5099983	2005-07-17T17:01:56Z/2005-07-17T21:22:00Z
MASE II_flight 1	Aerosol Measurements	Scanning Mobility Particle Sizer	SMPS_MASE II_flight 1	MASE2_SMPS_V2.csv	figshare	doi:10.6084/m9.figshare.5099983	http://doi.org/10.6084/m9.figshare.5099983	2007-07-10T20:49:54Z/2007-07-10T00:46:36Z
MASE II_flight 2	Aerosol Measurements	Scanning Mobility Particle Sizer	SMPS_MASE II_flight 2	MASE2_SMPS_V2.csv	figshare	doi:10.6084/m9.figshare.5099983	http://doi.org/10.6084/m9.figshare.5099983	2007-07-11T16:59:05Z/2007-07-11T21:25:30Z
MASE II_flight 3	Aerosol Measurements	Scanning Mobility Particle Sizer	SMPS_MASE II_flight 3	MASE2_SMPS_V2.csv	figshare	doi:10.6084/m9.figshare.5099983	http://doi.org/10.6084/m9.figshare.5099983	2007-07-12T18:00:20Z/2007-07-12T22:12:58Z
MASE II_flight 4	Aerosol Measurements	Scanning Mobility Particle Sizer	SMPS_MASE II_flight 4	MASE2_SMPS_V2.csv	figshare	doi:10.6084/m9.figshare.5099983	http://doi.org/10.6084/m9.figshare.5099983	2007-07-14T17:21:30Z/2007-07-14T21:21:03Z
MASE II_flight 5	Aerosol Measurements	Scanning Mobility Particle Sizer	SMPS_MASE II_flight 5	MASE2_SMPS_V2.csv	figshare	doi:10.6084/m9.figshare.5099983	http://doi.org/10.6084/m9.figshare.5099983	2007-07-15T18:28:04Z/2007-07-15T21:30:24Z
MASE II_flight 6	Aerosol Measurements	Scanning Mobility Particle Sizer	SMPS_MASE II_flight 6	MASE2_SMPS_V2.csv	figshare	doi:10.6084/m9.figshare.5099983	http://doi.org/10.6084/m9.figshare.5099983	2007-07-16T20:28:30Z/2007-07-16T00:50:34Z
MASE II_flight 7	Aerosol Measurements	Scanning Mobility Particle Sizer	SMPS_MASE II_flight 7	MASE2_SMPS_V2.csv	figshare	doi:10.6084/m9.figshare.5099983	http://doi.org/10.6084/m9.figshare.5099983	2007-07-21T16:30:47Z/2007-07-21T21:02:44Z
MASE II_flight 8	Aerosol Measurements	Scanning Mobility Particle Sizer	SMPS_MASE II_flight 8	MASE2_SMPS_V2.csv	figshare	doi:10.6084/m9.figshare.5099983	http://doi.org/10.6084/m9.figshare.5099983	2007-07-22T16:01:18Z/2007-07-22T20:29:48Z
MASE II_flight 9	Aerosol Measurements	Scanning Mobility Particle Sizer	SMPS_MASE II_flight 9	MASE2_SMPS_V2.csv	figshare	doi:10.6084/m9.figshare.5099983	http://doi.org/10.6084/m9.figshare.5099983	2007-07-23T15:30:14Z/2007-07-23T20:00:15Z
MASE II_flight 10	Aerosol Measurements	Scanning Mobility Particle Sizer	SMPS_MASE II_flight 10	MASE2_SMPS_V2.csv	figshare	doi:10.6084/m9.figshare.5099983	http://doi.org/10.6084/m9.figshare.5099983	2007-07-24T15:58:34Z/2007-07-24T20:22:00Z
MASE II_flight 11	Aerosol Measurements	Scanning Mobility Particle Sizer	SMPS_MASE II_flight 11	MASE2_SMPS_V2.csv	figshare	doi:10.6084/m9.figshare.5099983	http://doi.org/10.6084/m9.figshare.5099983	2007-07-25T16:26:44Z/2007-07-25T20:50:04Z
MASE II_flight 12	Aerosol Measurements	Scanning Mobility Particle Sizer	SMPS_MASE II_flight 12	MASE2_SMPS_V2.csv	figshare	doi:10.6084/m9.figshare.5099983	http://doi.org/10.6084/m9.figshare.5099983	2007-07-26T15:27:43Z/2007-07-26T19:55:19Z
MASE II_flight 13	Aerosol Measurements	Scanning Mobility Particle Sizer	SMPS_MASE II_flight 13	MASE2_SMPS_V2.csv	figshare	doi:10.6084/m9.figshare.5099983	http://doi.org/10.6084/m9.figshare.5099983	2007-07-28T15:49:26Z/2007-07-28T20:14:44Z
MASE II_flight 14	Aerosol Measurements	Scanning Mobility Particle Sizer	SMPS_MASE II_flight 14	MASE2_SMPS_V2.csv	figshare	doi:10.6084/m9.figshare.5099983	http://doi.org/10.6084/m9.figshare.5099983	2007-07-29T15:28:08Z/2007-07-29T19:43:28Z
MASE II_flight 15	Aerosol Measurements	Scanning Mobility Particle Sizer	SMPS_MASE II_flight 15	MASE2_SMPS_V2.csv	figshare	doi:10.6084/m9.figshare.5099983	http://doi.org/10.6084/m9.figshare.5099983	2007-07-30T18:00:30Z/2007-07-30T21:56:24Z
MASE II_flight 16	Aerosol Measurements	Scanning Mobility Particle Sizer	SMPS_MASE II_flight 16	MASE2_SMPS_V2.csv	figshare	doi:10.6084/m9.figshare.5099983	http://doi.org/10.6084/m9.figshare.5099983	2007-07-31T15:29:11Z/2007-07-31T19:56:49Z
MASE I_flight 1	Aerosol Measurements	Particle-Into-Liquid Sampler	PILS_MASE I_flight 1	MASE1_PILS_V2.csv	figshare	doi:10.6084/m9.figshare.5099983	http://doi.org/10.6084/m9.figshare.5099983	2005-07-02T20:10:35Z/2005-07-02T22:47:03Z
MASE I_flight 2	Aerosol Measurements	Particle-Into-Liquid Sampler	PILS_MASE I_flight 2	MASE1_PILS_V2.csv	figshare	doi:10.6084/m9.figshare.5099983	http://doi.org/10.6084/m9.figshare.5099983	2005-07-03T17:03:24Z/2005-07-03T20:18:10Z
MASE I_flight 3	Aerosol Measurements	Particle-Into-Liquid Sampler	PILS_MASE I_flight 3	MASE1_PILS_V2.csv	figshare	doi:10.6084/m9.figshare.5099983	http://doi.org/10.6084/m9.figshare.5099983	2005-07-05T16:57:09Z/2005-07-05T21:00:00Z
MASE I_flight 4	Aerosol Measurements	Particle-Into-Liquid Sampler	PILS_MASE I_flight 4	MASE1_PILS_V2.csv	figshare	doi:10.6084/m9.figshare.5099983	http://doi.org/10.6084/m9.figshare.5099983	2005-07-06T17:03:06Z/2005-07-06T19:53:35Z
MASE I_flight 5	Aerosol Measurements	Particle-Into-Liquid Sampler	PILS_MASE I_flight 5	MASE1_PILS_V2.csv	figshare	doi:10.6084/m9.figshare.5099983	http://doi.org/10.6084/m9.figshare.5099983	2005-07-08T16:59:14Z/2005-07-08T21:00:02Z
MASE I_flight 6	Aerosol Measurements	Particle-Into-Liquid Sampler	PILS_MASE I_flight 6	MASE1_PILS_V2.csv	figshare	doi:10.6084/m9.figshare.5099983	http://doi.org/10.6084/m9.figshare.5099983	2005-07-09T17:01:38Z/2005-07-09T20:53:00Z
MASE I_flight 7	Aerosol Measurements	Particle-Into-Liquid Sampler	PILS_MASE I_flight 7	MASE1_PILS_V2.csv	figshare	doi:10.6084/m9.figshare.5099983	http://doi.org/10.6084/m9.figshare.5099983	2005-07-10T17:01:17Z/2005-07-10T21:18:00Z
MASE I_flight 8	Aerosol Measurements	Particle-Into-Liquid Sampler	PILS_MASE I_flight 8	MASE1_PILS_V2.csv	figshare	doi:10.6084/m9.figshare.5099983	http://doi.org/10.6084/m9.figshare.5099983	2005-07-11T18:59:49Z/2005-07-11T22:50:00Z
MASE I_flight 9	Aerosol Measurements	Particle-Into-Liquid Sampler	PILS_MASE I_flight 9	MASE1_PILS_V2.csv	figshare	doi:10.6084/m9.figshare.5099983	http://doi.org/10.6084/m9.figshare.5099983	2005-07-13T17:19:26Z/2005-07-13T20:50:00Z
MASE I_flight 10	Aerosol Measurements	Particle-Into-Liquid Sampler	PILS_MASE I_flight 10	MASE1_PILS_V2.csv	figshare	doi:10.6084/m9.figshare.5099983	http://doi.org/10.6084/m9.figshare.5099983	2005-07-14T17:32:20Z/2005-07-14T21:17:00Z
MASE I_flight 11	Aerosol Measurements	Particle-Into-Liquid Sampler	PILS_MASE I_flight 11	MASE1_PILS_V2.csv	figshare	doi:10.6084/m9.figshare.5099983	http://doi.org/10.6084/m9.figshare.5099983	2005-07-15T17:16:14Z/2005-07-15T21:25:00Z
MASE I_flight 12	Aerosol Measurements	Particle-Into-Liquid Sampler	PILS_MASE I_flight 12	MASE1_PILS_V2.csv	figshare	doi:10.6084/m9.figshare.5099983	http://doi.org/10.6084/m9.figshare.5099983	2005-07-16T17:23:28Z/2005-07-16T21:50:00Z
MASE I_flight 13	Aerosol Measurements	Particle-Into-Liquid Sampler	PILS_MASE I_flight 13	MASE1_PILS_V2.csv	figshare	doi:10.6084/m9.figshare.5099983	http://doi.org/10.6084/m9.figshare.5099983	2005-07-17T17:01:56Z/2005-07-17T21:22:00Z
MASE II_flight 1	Aerosol Measurements	Particle-Into-Liquid Sampler	PILS_MASE II_flight 1	MASE2_PILS_V2.csv	figshare	doi:10.6084/m9.figshare.5099983	http://doi.org/10.6084/m9.figshare.5099983	2007-07-10T20:49:54Z/2007-07-10T00:46:36Z
MASE II_flight 2	Aerosol Measurements	Particle-Into-Liquid Sampler	PILS_MASE II_flight 2	MASE2_PILS_V2.csv	figshare	doi:10.6084/m9.figshare.5099983	http://doi.org/10.6084/m9.figshare.5099983	2007-07-11T16:59:05Z/2007-07-11T21:25:30Z
MASE II_flight 3	Aerosol Measurements	Particle-Into-Liquid Sampler	PILS_MASE II_flight 3	MASE2_PILS_V2.csv	figshare	doi:10.6084/m9.figshare.5099983	http://doi.org/10.6084/m9.figshare.5099983	2007-07-12T18:00:20Z/2007-07-12T22:12:58Z
MASE II_flight 4	Aerosol Measurements	Particle-Into-Liquid Sampler	PILS_MASE II_flight 4	MASE2_PILS_V2.csv	figshare	doi:10.6084/m9.figshare.5099983	http://doi.org/10.6084/m9.figshare.5099983	2007-07-14T17:21:30Z/2007-07-14T21:21:03Z
MASE II_flight 5	Aerosol Measurements	Particle-Into-Liquid Sampler	PILS_MASE II_flight 5	MASE2_PILS_V2.csv	figshare	doi:10.6084/m9.figshare.5099983	http://doi.org/10.6084/m9.figshare.5099983	2007-07-15T18:28:04Z/2007-07-15T21:30:24Z
MASE II_flight 6	Aerosol Measurements	Particle-Into-Liquid Sampler	PILS_MASE II_flight 6	MASE2_PILS_V2.csv	figshare	doi:10.6084/m9.figshare.5099983	http://doi.org/10.6084/m9.figshare.5099983	2007-07-16T20:28:30Z/2007-07-16T00:50:34Z
MASE II_flight 7	Aerosol Measurements	Particle-Into-Liquid Sampler	PILS_MASE II_flight 7	MASE2_PILS_V2.csv	figshare	doi:10.6084/m9.figshare.5099983	http://doi.org/10.6084/m9.figshare.5099983	2007-07-21T16:30:47Z/2007-07-21T21:02:44Z
MASE II_flight 8	Aerosol Measurements	Particle-Into-Liquid Sampler	PILS_MASE II_flight 8	MASE2_PILS_V2.csv	figshare	doi:10.6084/m9.figshare.5099983	http://doi.org/10.6084/m9.figshare.5099983	2007-07-22T16:01:18Z/2007-07-22T20:29:48Z
MASE II_flight 9	Aerosol Measurements	Particle-Into-Liquid Sampler	PILS_MASE II_flight 9	MASE2_PILS_V2.csv	figshare	doi:10.6084/m9.figshare.5099983	http://doi.org/10.6084/m9.figshare.5099983	2007-07-23T15:30:14Z/2007-07-23T20:00:15Z
MASE II_flight 10	Aerosol Measurements	Particle-Into-Liquid Sampler	PILS_MASE II_flight 10	MASE2_PILS_V2.csv	figshare	doi:10.6084/m9.figshare.5099983	http://doi.org/10.6084/m9.figshare.5099983	2007-07-24T15:58:34Z/2007-07-24T20:22:00Z
MASE II_flight 11	Aerosol Measurements	Particle-Into-Liquid Sampler	PILS_MASE II_flight 11	MASE2_PILS_V2.csv	figshare	doi:10.6084/m9.figshare.5099983	http://doi.org/10.6084/m9.figshare.5099983	2007-07-25T16:26:44Z/2007-07-25T20:50:04Z
MASE II_flight 12	Aerosol Measurements	Particle-Into-Liquid Sampler	PILS_MASE II_flight 12	MASE2_PILS_V2.csv	figshare	doi:10.6084/m9.figshare.5099983	http://doi.org/10.6084/m9.figshare.5099983	2007-07-26T15:27:43Z/2007-07-26T19:55:19Z
MASE II_flight 13	Aerosol Measurements	Particle-Into-Liquid Sampler	PILS_MASE II_flight 13	MASE2_PILS_V2.csv	figshare	doi:10.6084/m9.figshare.5099983	http://doi.org/10.6084/m9.figshare.5099983	2007-07-28T15:49:26Z/2007-07-28T20:14:44Z
MASE II_flight 14	Aerosol Measurements	Particle-Into-Liquid Sampler	PILS_MASE II_flight 14	MASE2_PILS_V2.csv	figshare	doi:10.6084/m9.figshare.5099983	http://doi.org/10.6084/m9.figshare.5099983	2007-07-29T15:28:08Z/2007-07-29T19:43:28Z
MASE II_flight 15	Aerosol Measurements	Particle-Into-Liquid Sampler	PILS_MASE II_flight 15	MASE2_PILS_V2.csv	figshare	doi:10.6084/m9.figshare.5099983	http://doi.org/10.6084/m9.figshare.5099983	2007-07-30T18:00:30Z/2007-07-30T21:56:24Z
MASE II_flight 16	Aerosol Measurements	Particle-Into-Liquid Sampler	PILS_MASE II_flight 16	MASE2_PILS_V2.csv	figshare	doi:10.6084/m9.figshare.5099983	http://doi.org/10.6084/m9.figshare.5099983	2007-07-31T15:29:11Z/2007-07-31T19:56:49Z
MASE I_flight 1	Aerosol Measurements	Aerosol Mass Spectrometer	AMS_MASE I_flight 1	MASE1_AMS_V2.csv	figshare	doi:10.6084/m9.figshare.5099983	http://doi.org/10.6084/m9.figshare.5099983	2005-07-02T20:10:35Z/2005-07-02T22:47:03Z
MASE I_flight 2	Aerosol Measurements	Aerosol Mass Spectrometer	AMS_MASE I_flight 2	MASE1_AMS_V2.csv	figshare	doi:10.6084/m9.figshare.5099983	http://doi.org/10.6084/m9.figshare.5099983	2005-07-03T17:03:24Z/2005-07-03T20:18:10Z
MASE I_flight 3	Aerosol Measurements	Aerosol Mass Spectrometer	AMS_MASE I_flight 3	MASE1_AMS_V2.csv	figshare	doi:10.6084/m9.figshare.5099983	http://doi.org/10.6084/m9.figshare.5099983	2005-07-05T16:57:09Z/2005-07-05T21:00:00Z
MASE I_flight 4	Aerosol Measurements	Aerosol Mass Spectrometer	AMS_MASE I_flight 4	MASE1_AMS_V2.csv	figshare	doi:10.6084/m9.figshare.5099983	http://doi.org/10.6084/m9.figshare.5099983	2005-07-06T17:03:06Z/2005-07-06T19:53:35Z
MASE I_flight 5	Aerosol Measurements	Aerosol Mass Spectrometer	AMS_MASE I_flight 5	MASE1_AMS_V2.csv	figshare	doi:10.6084/m9.figshare.5099983	http://doi.org/10.6084/m9.figshare.5099983	2005-07-08T16:59:14Z/2005-07-08T21:00:02Z
MASE I_flight 6	Aerosol Measurements	Aerosol Mass Spectrometer	AMS_MASE I_flight 6	MASE1_AMS_V2.csv	figshare	doi:10.6084/m9.figshare.5099983	http://doi.org/10.6084/m9.figshare.5099983	2005-07-09T17:01:38Z/2005-07-09T20:53:00Z
MASE I_flight 7	Aerosol Measurements	Aerosol Mass Spectrometer	AMS_MASE I_flight 7	MASE1_AMS_V2.csv	figshare	doi:10.6084/m9.figshare.5099983	http://doi.org/10.6084/m9.figshare.5099983	2005-07-10T17:01:17Z/2005-07-10T21:18:00Z
MASE I_flight 8	Aerosol Measurements	Aerosol Mass Spectrometer	AMS_MASE I_flight 8	MASE1_AMS_V2.csv	figshare	doi:10.6084/m9.figshare.5099983	http://doi.org/10.6084/m9.figshare.5099983	2005-07-11T18:59:49Z/2005-07-11T22:50:00Z
MASE I_flight 9	Aerosol Measurements	Aerosol Mass Spectrometer	AMS_MASE I_flight 9	MASE1_AMS_V2.csv	figshare	doi:10.6084/m9.figshare.5099983	http://doi.org/10.6084/m9.figshare.5099983	2005-07-13T17:19:26Z/2005-07-13T20:50:00Z
MASE I_flight 10	Aerosol Measurements	Aerosol Mass Spectrometer	AMS_MASE I_flight 10	MASE1_AMS_V2.csv	figshare	doi:10.6084/m9.figshare.5099983	http://doi.org/10.6084/m9.figshare.5099983	2005-07-14T17:32:20Z/2005-07-14T21:17:00Z
MASE I_flight 11	Aerosol Measurements	Aerosol Mass Spectrometer	AMS_MASE I_flight 11	MASE1_AMS_V2.csv	figshare	doi:10.6084/m9.figshare.5099983	http://doi.org/10.6084/m9.figshare.5099983	2005-07-15T17:16:14Z/2005-07-15T21:25:00Z
MASE I_flight 12	Aerosol Measurements	Aerosol Mass Spectrometer	AMS_MASE I_flight 12	MASE1_AMS_V2.csv	figshare	doi:10.6084/m9.figshare.5099983	http://doi.org/10.6084/m9.figshare.5099983	2005-07-16T17:23:28Z/2005-07-16T21:50:00Z
MASE I_flight 13	Aerosol Measurements	Aerosol Mass Spectrometer	AMS_MASE I_flight 13	MASE1_AMS_V2.csv	figshare	doi:10.6084/m9.figshare.5099983	http://doi.org/10.6084/m9.figshare.5099983	2005-07-17T17:01:56Z/2005-07-17T21:22:00Z
MASE II_flight 1	Aerosol Measurements	Aerosol Mass Spectrometer	AMS_MASE II_flight 1	MASE2_AMS_V2.csv	figshare	doi:10.6084/m9.figshare.5099983	http://doi.org/10.6084/m9.figshare.5099983	2007-07-10T20:49:54Z/2007-07-10T00:46:36Z
MASE II_flight 2	Aerosol Measurements	Aerosol Mass Spectrometer	AMS_MASE II_flight 2	MASE2_AMS_V2.csv	figshare	doi:10.6084/m9.figshare.5099983	http://doi.org/10.6084/m9.figshare.5099983	2007-07-11T16:59:05Z/2007-07-11T21:25:30Z
MASE II_flight 3	Aerosol Measurements	Aerosol Mass Spectrometer	AMS_MASE II_flight 3	MASE2_AMS_V2.csv	figshare	doi:10.6084/m9.figshare.5099983	http://doi.org/10.6084/m9.figshare.5099983	2007-07-12T18:00:20Z/2007-07-12T22:12:58Z
MASE II_flight 4	Aerosol Measurements	Aerosol Mass Spectrometer	AMS_MASE II_flight 4	MASE2_AMS_V2.csv	figshare	doi:10.6084/m9.figshare.5099983	http://doi.org/10.6084/m9.figshare.5099983	2007-07-14T17:21:30Z/2007-07-14T21:21:03Z
MASE II_flight 5	Aerosol Measurements	Aerosol Mass Spectrometer	AMS_MASE II_flight 5	MASE2_AMS_V2.csv	figshare	doi:10.6084/m9.figshare.5099983	http://doi.org/10.6084/m9.figshare.5099983	2007-07-15T18:28:04Z/2007-07-15T21:30:24Z
MASE II_flight 6	Aerosol Measurements	Aerosol Mass Spectrometer	AMS_MASE II_flight 6	MASE2_AMS_V2.csv	figshare	doi:10.6084/m9.figshare.5099983	http://doi.org/10.6084/m9.figshare.5099983	2007-07-16T20:28:30Z/2007-07-16T00:50:34Z
MASE II_flight 7	Aerosol Measurements	Aerosol Mass Spectrometer	AMS_MASE II_flight 7	MASE2_AMS_V2.csv	figshare	doi:10.6084/m9.figshare.5099983	http://doi.org/10.6084/m9.figshare.5099983	2007-07-21T16:30:47Z/2007-07-21T21:02:44Z
MASE II_flight 8	Aerosol Measurements	Aerosol Mass Spectrometer	AMS_MASE II_flight 8	MASE2_AMS_V2.csv	figshare	doi:10.6084/m9.figshare.5099983	http://doi.org/10.6084/m9.figshare.5099983	2007-07-22T16:01:18Z/2007-07-22T20:29:48Z
MASE II_flight 9	Aerosol Measurements	Aerosol Mass Spectrometer	AMS_MASE II_flight 9	MASE2_AMS_V2.csv	figshare	doi:10.6084/m9.figshare.5099983	http://doi.org/10.6084/m9.figshare.5099983	2007-07-23T15:30:14Z/2007-07-23T20:00:15Z
MASE II_flight 10	Aerosol Measurements	Aerosol Mass Spectrometer	AMS_MASE II_flight 10	MASE2_AMS_V2.csv	figshare	doi:10.6084/m9.figshare.5099983	http://doi.org/10.6084/m9.figshare.5099983	2007-07-24T15:58:34Z/2007-07-24T20:22:00Z
MASE II_flight 11	Aerosol Measurements	Aerosol Mass Spectrometer	AMS_MASE II_flight 11	MASE2_AMS_V2.csv	figshare	doi:10.6084/m9.figshare.5099983	http://doi.org/10.6084/m9.figshare.5099983	2007-07-25T16:26:44Z/2007-07-25T20:50:04Z
MASE II_flight 12	Aerosol Measurements	Aerosol Mass Spectrometer	AMS_MASE II_flight 12	MASE2_AMS_V2.csv	figshare	doi:10.6084/m9.figshare.5099983	http://doi.org/10.6084/m9.figshare.5099983	2007-07-26T15:27:43Z/2007-07-26T19:55:19Z
MASE II_flight 13	Aerosol Measurements	Aerosol Mass Spectrometer	AMS_MASE II_flight 13	MASE2_AMS_V2.csv	figshare	doi:10.6084/m9.figshare.5099983	http://doi.org/10.6084/m9.figshare.5099983	2007-07-28T15:49:26Z/2007-07-28T20:14:44Z
MASE II_flight 14	Aerosol Measurements	Aerosol Mass Spectrometer	AMS_MASE II_flight 14	MASE2_AMS_V2.csv	figshare	doi:10.6084/m9.figshare.5099983	http://doi.org/10.6084/m9.figshare.5099983	2007-07-29T15:28:08Z/2007-07-29T19:43:28Z
MASE II_flight 15	Aerosol Measurements	Aerosol Mass Spectrometer	AMS_MASE II_flight 15	MASE2_AMS_V2.csv	figshare	doi:10.6084/m9.figshare.5099983	http://doi.org/10.6084/m9.figshare.5099983	2007-07-30T18:00:30Z/2007-07-30T21:56:24Z
MASE II_flight 16	Aerosol Measurements	Aerosol Mass Spectrometer	AMS_MASE II_flight 16	MASE2_AMS_V2.csv	figshare	doi:10.6084/m9.figshare.5099983	http://doi.org/10.6084/m9.figshare.5099983	2007-07-31T15:29:11Z/2007-07-31T19:56:49Z
FASE_flight 1	Aerosol Measurements	Passive Cavity Aerosol Spectrometer Probe	PCASP_FASE_flight 1	FASE_PCASP_V2.csv	figshare	doi:10.6084/m9.figshare.5099983	http://doi.org/10.6084/m9.figshare.5099983	2016-07-18T20:40:25Z/2016-07-18T22:09:22Z
FASE_flight 2	Aerosol Measurements	Passive Cavity Aerosol Spectrometer Probe	PCASP_FASE_flight 2	FASE_PCASP_V2.csv	figshare	doi:10.6084/m9.figshare.5099983	http://doi.org/10.6084/m9.figshare.5099983	2016-07-22T15:23:28Z/2016-07-22T20:31:29Z
FASE_flight 3	Aerosol Measurements	Passive Cavity Aerosol Spectrometer Probe	PCASP_FASE_flight 3	FASE_PCASP_V2.csv	figshare	doi:10.6084/m9.figshare.5099983	http://doi.org/10.6084/m9.figshare.5099983	2016-07-25T19:20:28Z/2016-07-25T01:02:00Z
FASE_flight 4	Aerosol Measurements	Passive Cavity Aerosol Spectrometer Probe	PCASP_FASE_flight 4	FASE_PCASP_V2.csv	figshare	doi:10.6084/m9.figshare.5099983	http://doi.org/10.6084/m9.figshare.5099983	2016-07-26T17:19:02Z/2016-07-26T21:49:04Z
FASE_flight 5	Aerosol Measurements	Passive Cavity Aerosol Spectrometer Probe	PCASP_FASE_flight 5	FASE_PCASP_V2.csv	figshare	doi:10.6084/m9.figshare.5099983	http://doi.org/10.6084/m9.figshare.5099983	2016-07-27T17:00:00Z/2016-07-27T21:21:07Z
FASE_flight 6A	Aerosol Measurements	Passive Cavity Aerosol Spectrometer Probe	PCASP_FASE_flight 6A	FASE_PCASP_V2.csv	figshare	doi:10.6084/m9.figshare.5099983	http://doi.org/10.6084/m9.figshare.5099983	2016-07-29T15:45:20Z/2016-07-29T16:41:50Z
FASE_flight 6B	Aerosol Measurements	Passive Cavity Aerosol Spectrometer Probe	PCASP_FASE_flight 6B	FASE_PCASP_V2.csv	figshare	doi:10.6084/m9.figshare.5099983	http://doi.org/10.6084/m9.figshare.5099983	2016-07-29T17:31:30Z/2016-07-29T21:38:40Z
FASE_flight 6C	Aerosol Measurements	Passive Cavity Aerosol Spectrometer Probe	PCASP_FASE_flight 6C	FASE_PCASP_V2.csv	figshare	doi:10.6084/m9.figshare.5099983	http://doi.org/10.6084/m9.figshare.5099983	2016-07-29T22:49:10Z/2016-07-29T02:16:04Z
FASE_flight 7A	Aerosol Measurements	Passive Cavity Aerosol Spectrometer Probe	PCASP_FASE_flight 7A	FASE_PCASP_V2.csv	figshare	doi:10.6084/m9.figshare.5099983	http://doi.org/10.6084/m9.figshare.5099983	2016-08-01T17:16:32Z/2016-08-01T18:13:50Z
FASE_flight 7B	Aerosol Measurements	Passive Cavity Aerosol Spectrometer Probe	PCASP_FASE_flight 7B	FASE_PCASP_V2.csv	figshare	doi:10.6084/m9.figshare.5099983	http://doi.org/10.6084/m9.figshare.5099983	2016-08-01T19:13:26Z/2016-08-01T23:23:00Z
FASE_flight 8	Aerosol Measurements	Passive Cavity Aerosol Spectrometer Probe	PCASP_FASE_flight 8	FASE_PCASP_V2.csv	figshare	doi:10.6084/m9.figshare.5099983	http://doi.org/10.6084/m9.figshare.5099983	2016-08-02T18:01:34Z/2016-08-02T22:53:40Z
FASE_flight 9A	Aerosol Measurements	Passive Cavity Aerosol Spectrometer Probe	PCASP_FASE_flight 9A	FASE_PCASP_V2.csv	figshare	doi:10.6084/m9.figshare.5099983	http://doi.org/10.6084/m9.figshare.5099983	2016-08-03T16:56:40Z/2016-08-03T20:15:50Z
FASE_flight 9B	Aerosol Measurements	Passive Cavity Aerosol Spectrometer Probe	PCASP_FASE_flight 9B	FASE_PCASP_V2.csv	figshare	doi:10.6084/m9.figshare.5099983	http://doi.org/10.6084/m9.figshare.5099983	2016-08-03T21:06:20Z/2016-08-03T00:56:20Z
FASE_flight 10	Aerosol Measurements	Passive Cavity Aerosol Spectrometer Probe	PCASP_FASE_flight 10	FASE_PCASP_V2.csv	figshare	doi:10.6084/m9.figshare.5099983	http://doi.org/10.6084/m9.figshare.5099983	2016-08-04T17:34:11Z/2016-08-04T23:01:00Z
FASE_flight 11	Aerosol Measurements	Passive Cavity Aerosol Spectrometer Probe	PCASP_FASE_flight 11	FASE_PCASP_V2.csv	figshare	doi:10.6084/m9.figshare.5099983	http://doi.org/10.6084/m9.figshare.5099983	2016-08-05T16:18:04Z/2016-08-05T19:34:59Z
FASE_flight 12	Aerosol Measurements	Passive Cavity Aerosol Spectrometer Probe	PCASP_FASE_flight 12	FASE_PCASP_V2.csv	figshare	doi:10.6084/m9.figshare.5099983	http://doi.org/10.6084/m9.figshare.5099983	2016-08-08T17:41:55Z/2016-08-08T22:20:42Z
FASE_flight 13	Aerosol Measurements	Passive Cavity Aerosol Spectrometer Probe	PCASP_FASE_flight 13	FASE_PCASP_V2.csv	figshare	doi:10.6084/m9.figshare.5099983	http://doi.org/10.6084/m9.figshare.5099983	2016-08-09T17:14:35Z/2016-08-09T21:06:00Z
FASE_flight 14	Aerosol Measurements	Passive Cavity Aerosol Spectrometer Probe	PCASP_FASE_flight 14	FASE_PCASP_V2.csv	figshare	doi:10.6084/m9.figshare.5099983	http://doi.org/10.6084/m9.figshare.5099983	2016-08-10T16:20:12Z/2016-08-10T21:13:29Z
FASE_flight 15A	Aerosol Measurements	Passive Cavity Aerosol Spectrometer Probe	PCASP_FASE_flight 15A	FASE_PCASP_V2.csv	figshare	doi:10.6084/m9.figshare.5099983	http://doi.org/10.6084/m9.figshare.5099983	2016-08-11T16:12:35Z/2016-08-11T19:31:50Z
FASE_flight 15B	Aerosol Measurements	Passive Cavity Aerosol Spectrometer Probe	PCASP_FASE_flight 15B	FASE_PCASP_V2.csv	figshare	doi:10.6084/m9.figshare.5099983	http://doi.org/10.6084/m9.figshare.5099983	2016-08-11T20:35:40Z/2016-08-11T00:18:00Z
FASE_flight 16	Aerosol Measurements	Passive Cavity Aerosol Spectrometer Probe	PCASP_FASE_flight 16	FASE_PCASP_V2.csv	figshare	doi:10.6084/m9.figshare.5099983	http://doi.org/10.6084/m9.figshare.5099983	2016-08-12T17:37:50Z/2016-08-12T21:02:42Z
