# Supplementary material for: A multi-year data set on aerosol-cloud-precipitation-meteorology interactions for marine stratocumulus clouds
Source: Sci Data. 2018 Feb 27;5:180026. doi: 10.1038/sdata.2018.26 (PMC5827690; doi:10.1038/sdata.2018.26)
Supplement: Supplementary file 1 [file sdata201826-isa1.zip › a_CO2_Sorooshian.txt]

Sample Name	Protocol REF	Assay Name	Raw Data File	Comment[Data Repository]	Comment[Data Record Accession]	Comment[Data Record URI]	Factor Value[flight start and end]
BOAS_flight 1	Gas-Phase Measurements	LGR_BOAS_flight 1	BOAS_LGR_V2.csv	figshare	doi:10.6084/m9.figshare.5099983	http://doi.org/10.6084/m9.figshare.5099983	2015-07-02T20:14:18Z/2015-07-02T22:26:10Z
BOAS_flight 2	Gas-Phase Measurements	LGR_BOAS_flight 2	BOAS_LGR_V2.csv	figshare	doi:10.6084/m9.figshare.5099983	http://doi.org/10.6084/m9.figshare.5099983	2015-07-06T18:47:15Z/2015-07-06T23:02:50Z
BOAS_flight 3	Gas-Phase Measurements	LGR_BOAS_flight 3	BOAS_LGR_V2.csv	figshare	doi:10.6084/m9.figshare.5099983	http://doi.org/10.6084/m9.figshare.5099983	2015-07-07T17:45:22Z/2015-07-07T21:34:05Z
BOAS_flight 4	Gas-Phase Measurements	LGR_BOAS_flight 4	BOAS_LGR_V2.csv	figshare	doi:10.6084/m9.figshare.5099983	http://doi.org/10.6084/m9.figshare.5099983	2015-07-08T17:45:42Z/2015-07-08T21:50:47Z
BOAS_flight 5	Gas-Phase Measurements	LGR_BOAS_flight 5	BOAS_LGR_V2.csv	figshare	doi:10.6084/m9.figshare.5099983	http://doi.org/10.6084/m9.figshare.5099983	2015-07-09T17:13:50Z/2015-07-09T21:36:35Z
BOAS_flight 6	Gas-Phase Measurements	LGR_BOAS_flight 6	BOAS_LGR_V2.csv	figshare	doi:10.6084/m9.figshare.5099983	http://doi.org/10.6084/m9.figshare.5099983	2015-07-10T17:46:14Z/2015-07-10T22:15:21Z
BOAS_flight 7	Gas-Phase Measurements	LGR_BOAS_flight 7	BOAS_LGR_V2.csv	figshare	doi:10.6084/m9.figshare.5099983	http://doi.org/10.6084/m9.figshare.5099983	2015-07-13T17:44:31Z/2015-07-13T22:19:53Z
BOAS_flight 8	Gas-Phase Measurements	LGR_BOAS_flight 8	BOAS_LGR_V2.csv	figshare	doi:10.6084/m9.figshare.5099983	http://doi.org/10.6084/m9.figshare.5099983	2015-07-14T18:44:17Z/2015-07-14T22:26:18Z
BOAS_flight 9	Gas-Phase Measurements	LGR_BOAS_flight 9	BOAS_LGR_V2.csv	figshare	doi:10.6084/m9.figshare.5099983	http://doi.org/10.6084/m9.figshare.5099983	2015-07-15T17:48:42Z/2015-07-15T21:34:58Z
BOAS_flight 10a	Gas-Phase Measurements	LGR_BOAS_flight 10a	BOAS_LGR_V2.csv	figshare	doi:10.6084/m9.figshare.5099983	http://doi.org/10.6084/m9.figshare.5099983	2015-07-16T15:38:08Z/2015-07-16T19:42:30Z
BOAS_flight 10b	Gas-Phase Measurements	LGR_BOAS_flight 10b	BOAS_LGR_V2.csv	figshare	doi:10.6084/m9.figshare.5099983	http://doi.org/10.6084/m9.figshare.5099983	2015-07-16T21:25:27Z/2015-07-16T00:09:42Z
BOAS_flight 11a	Gas-Phase Measurements	LGR_BOAS_flight 11a	BOAS_LGR_V2.csv	figshare	doi:10.6084/m9.figshare.5099983	http://doi.org/10.6084/m9.figshare.5099983	2015-07-17T16:00:24Z/2015-07-17T20:28:00Z
BOAS_flight 11b	Gas-Phase Measurements	LGR_BOAS_flight 11b	BOAS_LGR_V2.csv	figshare	doi:10.6084/m9.figshare.5099983	http://doi.org/10.6084/m9.figshare.5099983	2015-07-17T21:38:57Z/2015-07-17T01:06:22Z
BOAS_flight 12a	Gas-Phase Measurements	LGR_BOAS_flight 12a	BOAS_LGR_V2.csv	figshare	doi:10.6084/m9.figshare.5099983	http://doi.org/10.6084/m9.figshare.5099983	2015-07-21T15:44:03Z/2015-07-21T19:32:27Z
BOAS_flight 12b	Gas-Phase Measurements	LGR_BOAS_flight 12b	BOAS_LGR_V2.csv	figshare	doi:10.6084/m9.figshare.5099983	http://doi.org/10.6084/m9.figshare.5099983	2015-07-21T20:14:40Z/2015-07-21T22:59:10Z
BOAS_flight 13a	Gas-Phase Measurements	LGR_BOAS_flight 13a	BOAS_LGR_V2.csv	figshare	doi:10.6084/m9.figshare.5099983	http://doi.org/10.6084/m9.figshare.5099983	2015-07-22T15:44:10Z/2015-07-22T19:34:30Z
BOAS_flight 13b	Gas-Phase Measurements	LGR_BOAS_flight 13b	BOAS_LGR_V2.csv	figshare	doi:10.6084/m9.figshare.5099983	http://doi.org/10.6084/m9.figshare.5099983	2015-07-22T20:09:55Z/2015-07-22T00:06:25Z
BOAS_flight 14a	Gas-Phase Measurements	LGR_BOAS_flight 14a	BOAS_LGR_V2.csv	figshare	doi:10.6084/m9.figshare.5099983	http://doi.org/10.6084/m9.figshare.5099983	2015-07-23T15:05:30Z/2015-07-23T18:36:55Z
BOAS_flight 14b	Gas-Phase Measurements	LGR_BOAS_flight 14b	BOAS_LGR_V2.csv	figshare	doi:10.6084/m9.figshare.5099983	http://doi.org/10.6084/m9.figshare.5099983	2015-07-23T19:07:39Z/2015-07-23T22:21:42Z
BOAS_flight 15	Gas-Phase Measurements	LGR_BOAS_flight 15	BOAS_LGR_V2.csv	figshare	doi:10.6084/m9.figshare.5099983	http://doi.org/10.6084/m9.figshare.5099983	2015-07-24T16:19:12Z/2015-07-24T19:39:42Z
FASE_flight 1	Gas-Phase Measurements	LICOR_FASE_flight 1	FASE_LICOR_V2.csv	figshare	doi:10.6084/m9.figshare.5099983	http://doi.org/10.6084/m9.figshare.5099983	2016-07-18T20:40:25Z/2016-07-18T22:09:22Z
FASE_flight 2	Gas-Phase Measurements	LICOR_FASE_flight 2	FASE_LICOR_V2.csv	figshare	doi:10.6084/m9.figshare.5099983	http://doi.org/10.6084/m9.figshare.5099983	2016-07-22T15:23:28Z/2016-07-22T20:31:29Z
FASE_flight 3	Gas-Phase Measurements	LICOR_FASE_flight 3	FASE_LICOR_V2.csv	figshare	doi:10.6084/m9.figshare.5099983	http://doi.org/10.6084/m9.figshare.5099983	2016-07-25T19:20:28Z/2016-07-25T01:02:00Z
FASE_flight 4	Gas-Phase Measurements	LICOR_FASE_flight 4	FASE_LICOR_V2.csv	figshare	doi:10.6084/m9.figshare.5099983	http://doi.org/10.6084/m9.figshare.5099983	2016-07-26T17:19:02Z/2016-07-26T21:49:04Z
FASE_flight 5	Gas-Phase Measurements	LICOR_FASE_flight 5	FASE_LICOR_V2.csv	figshare	doi:10.6084/m9.figshare.5099983	http://doi.org/10.6084/m9.figshare.5099983	2016-07-27T17:00:00Z/2016-07-27T21:21:07Z
FASE_flight 6A	Gas-Phase Measurements	LICOR_FASE_flight 6A	FASE_LICOR_V2.csv	figshare	doi:10.6084/m9.figshare.5099983	http://doi.org/10.6084/m9.figshare.5099983	2016-07-29T15:45:20Z/2016-07-29T16:41:50Z
FASE_flight 6B	Gas-Phase Measurements	LICOR_FASE_flight 6B	FASE_LICOR_V2.csv	figshare	doi:10.6084/m9.figshare.5099983	http://doi.org/10.6084/m9.figshare.5099983	2016-07-29T17:31:30Z/2016-07-29T21:38:40Z
FASE_flight 6C	Gas-Phase Measurements	LICOR_FASE_flight 6C	FASE_LICOR_V2.csv	figshare	doi:10.6084/m9.figshare.5099983	http://doi.org/10.6084/m9.figshare.5099983	2016-07-29T22:49:10Z/2016-07-29T02:16:04Z
FASE_flight 7A	Gas-Phase Measurements	LICOR_FASE_flight 7A	FASE_LICOR_V2.csv	figshare	doi:10.6084/m9.figshare.5099983	http://doi.org/10.6084/m9.figshare.5099983	2016-08-01T17:16:32Z/2016-08-01T18:13:50Z
FASE_flight 7B	Gas-Phase Measurements	LICOR_FASE_flight 7B	FASE_LICOR_V2.csv	figshare	doi:10.6084/m9.figshare.5099983	http://doi.org/10.6084/m9.figshare.5099983	2016-08-01T19:13:26Z/2016-08-01T23:23:00Z
FASE_flight 8	Gas-Phase Measurements	LICOR_FASE_flight 8	FASE_LICOR_V2.csv	figshare	doi:10.6084/m9.figshare.5099983	http://doi.org/10.6084/m9.figshare.5099983	2016-08-02T18:01:34Z/2016-08-02T22:53:40Z
FASE_flight 9A	Gas-Phase Measurements	LICOR_FASE_flight 9A	FASE_LICOR_V2.csv	figshare	doi:10.6084/m9.figshare.5099983	http://doi.org/10.6084/m9.figshare.5099983	2016-08-03T16:56:40Z/2016-08-03T20:15:50Z
FASE_flight 9B	Gas-Phase Measurements	LICOR_FASE_flight 9B	FASE_LICOR_V2.csv	figshare	doi:10.6084/m9.figshare.5099983	http://doi.org/10.6084/m9.figshare.5099983	2016-08-03T21:06:20Z/2016-08-03T00:56:20Z
FASE_flight 10	Gas-Phase Measurements	LICOR_FASE_flight 10	FASE_LICOR_V2.csv	figshare	doi:10.6084/m9.figshare.5099983	http://doi.org/10.6084/m9.figshare.5099983	2016-08-04T17:34:11Z/2016-08-04T23:01:00Z
FASE_flight 11	Gas-Phase Measurements	LICOR_FASE_flight 11	FASE_LICOR_V2.csv	figshare	doi:10.6084/m9.figshare.5099983	http://doi.org/10.6084/m9.figshare.5099983	2016-08-05T16:18:04Z/2016-08-05T19:34:59Z
FASE_flight 12	Gas-Phase Measurements	LICOR_FASE_flight 12	FASE_LICOR_V2.csv	figshare	doi:10.6084/m9.figshare.5099983	http://doi.org/10.6084/m9.figshare.5099983	2016-08-08T17:41:55Z/2016-08-08T22:20:42Z
FASE_flight 13	Gas-Phase Measurements	LICOR_FASE_flight 13	FASE_LICOR_V2.csv	figshare	doi:10.6084/m9.figshare.5099983	http://doi.org/10.6084/m9.figshare.5099983	2016-08-09T17:14:35Z/2016-08-09T21:06:00Z
FASE_flight 14	Gas-Phase Measurements	LICOR_FASE_flight 14	FASE_LICOR_V2.csv	figshare	doi:10.6084/m9.figshare.5099983	http://doi.org/10.6084/m9.figshare.5099983	2016-08-10T16:20:12Z/2016-08-10T21:13:29Z
FASE_flight 15A	Gas-Phase Measurements	LICOR_FASE_flight 15A	FASE_LICOR_V2.csv	figshare	doi:10.6084/m9.figshare.5099983	http://doi.org/10.6084/m9.figshare.5099983	2016-08-11T16:12:35Z/2016-08-11T19:31:50Z
FASE_flight 15B	Gas-Phase Measurements	LICOR_FASE_flight 15B	FASE_LICOR_V2.csv	figshare	doi:10.6084/m9.figshare.5099983	http://doi.org/10.6084/m9.figshare.5099983	2016-08-11T20:35:40Z/2016-08-11T00:18:00Z
FASE_flight 16	Gas-Phase Measurements	LICOR_FASE_flight 16	FASE_LICOR_V2.csv	figshare	doi:10.6084/m9.figshare.5099983	http://doi.org/10.6084/m9.figshare.5099983	2016-08-12T17:37:50Z/2016-08-12T21:02:42Z
