# Supplementary material for: A multi-year data set on aerosol-cloud-precipitation-meteorology interactions for marine stratocumulus clouds
Source: Sci Data. 2018 Feb 27;5:180026. doi: 10.1038/sdata.2018.26 (PMC5827690; doi:10.1038/sdata.2018.26)
Supplement: Supplementary file 1 [file sdata201826-isa1.zip › a_H2O_Sorooshian.txt]

Sample Name	Protocol REF	Assay Name	Raw Data File	Comment[Data Repository]	Comment[Data Record Accession]	Comment[Data Record URI]	Factor Value[flight start and end]
FASE_flight 1	Gas-Phase Measurements	LICOR_FASE_flight 1	FASE_LICOR_V2.csv	figshare	doi:10.6084/m9.figshare.5099983	http://doi.org/10.6084/m9.figshare.5099983	2016-07-18T20:40:25Z/2016-07-18T22:09:22Z
FASE_flight 2	Gas-Phase Measurements	LICOR_FASE_flight 2	FASE_LICOR_V2.csv	figshare	doi:10.6084/m9.figshare.5099983	http://doi.org/10.6084/m9.figshare.5099983	2016-07-22T15:23:28Z/2016-07-22T20:31:29Z
FASE_flight 3	Gas-Phase Measurements	LICOR_FASE_flight 3	FASE_LICOR_V2.csv	figshare	doi:10.6084/m9.figshare.5099983	http://doi.org/10.6084/m9.figshare.5099983	2016-07-25T19:20:28Z/2016-07-25T01:02:00Z
FASE_flight 4	Gas-Phase Measurements	LICOR_FASE_flight 4	FASE_LICOR_V2.csv	figshare	doi:10.6084/m9.figshare.5099983	http://doi.org/10.6084/m9.figshare.5099983	2016-07-26T17:19:02Z/2016-07-26T21:49:04Z
FASE_flight 5	Gas-Phase Measurements	LICOR_FASE_flight 5	FASE_LICOR_V2.csv	figshare	doi:10.6084/m9.figshare.5099983	http://doi.org/10.6084/m9.figshare.5099983	2016-07-27T17:00:00Z/2016-07-27T21:21:07Z
FASE_flight 6A	Gas-Phase Measurements	LICOR_FASE_flight 6A	FASE_LICOR_V2.csv	figshare	doi:10.6084/m9.figshare.5099983	http://doi.org/10.6084/m9.figshare.5099983	2016-07-29T15:45:20Z/2016-07-29T16:41:50Z
FASE_flight 6B	Gas-Phase Measurements	LICOR_FASE_flight 6B	FASE_LICOR_V2.csv	figshare	doi:10.6084/m9.figshare.5099983	http://doi.org/10.6084/m9.figshare.5099983	2016-07-29T17:31:30Z/2016-07-29T21:38:40Z
FASE_flight 6C	Gas-Phase Measurements	LICOR_FASE_flight 6C	FASE_LICOR_V2.csv	figshare	doi:10.6084/m9.figshare.5099983	http://doi.org/10.6084/m9.figshare.5099983	2016-07-29T22:49:10Z/2016-07-29T02:16:04Z
FASE_flight 7A	Gas-Phase Measurements	LICOR_FASE_flight 7A	FASE_LICOR_V2.csv	figshare	doi:10.6084/m9.figshare.5099983	http://doi.org/10.6084/m9.figshare.5099983	2016-08-01T17:16:32Z/2016-08-01T18:13:50Z
FASE_flight 7B	Gas-Phase Measurements	LICOR_FASE_flight 7B	FASE_LICOR_V2.csv	figshare	doi:10.6084/m9.figshare.5099983	http://doi.org/10.6084/m9.figshare.5099983	2016-08-01T19:13:26Z/2016-08-01T23:23:00Z
FASE_flight 8	Gas-Phase Measurements	LICOR_FASE_flight 8	FASE_LICOR_V2.csv	figshare	doi:10.6084/m9.figshare.5099983	http://doi.org/10.6084/m9.figshare.5099983	2016-08-02T18:01:34Z/2016-08-02T22:53:40Z
FASE_flight 9A	Gas-Phase Measurements	LICOR_FASE_flight 9A	FASE_LICOR_V2.csv	figshare	doi:10.6084/m9.figshare.5099983	http://doi.org/10.6084/m9.figshare.5099983	2016-08-03T16:56:40Z/2016-08-03T20:15:50Z
FASE_flight 9B	Gas-Phase Measurements	LICOR_FASE_flight 9B	FASE_LICOR_V2.csv	figshare	doi:10.6084/m9.figshare.5099983	http://doi.org/10.6084/m9.figshare.5099983	2016-08-03T21:06:20Z/2016-08-03T00:56:20Z
FASE_flight 10	Gas-Phase Measurements	LICOR_FASE_flight 10	FASE_LICOR_V2.csv	figshare	doi:10.6084/m9.figshare.5099983	http://doi.org/10.6084/m9.figshare.5099983	2016-08-04T17:34:11Z/2016-08-04T23:01:00Z
FASE_flight 11	Gas-Phase Measurements	LICOR_FASE_flight 11	FASE_LICOR_V2.csv	figshare	doi:10.6084/m9.figshare.5099983	http://doi.org/10.6084/m9.figshare.5099983	2016-08-05T16:18:04Z/2016-08-05T19:34:59Z
FASE_flight 12	Gas-Phase Measurements	LICOR_FASE_flight 12	FASE_LICOR_V2.csv	figshare	doi:10.6084/m9.figshare.5099983	http://doi.org/10.6084/m9.figshare.5099983	2016-08-08T17:41:55Z/2016-08-08T22:20:42Z
FASE_flight 13	Gas-Phase Measurements	LICOR_FASE_flight 13	FASE_LICOR_V2.csv	figshare	doi:10.6084/m9.figshare.5099983	http://doi.org/10.6084/m9.figshare.5099983	2016-08-09T17:14:35Z/2016-08-09T21:06:00Z
FASE_flight 14	Gas-Phase Measurements	LICOR_FASE_flight 14	FASE_LICOR_V2.csv	figshare	doi:10.6084/m9.figshare.5099983	http://doi.org/10.6084/m9.figshare.5099983	2016-08-10T16:20:12Z/2016-08-10T21:13:29Z
FASE_flight 15A	Gas-Phase Measurements	LICOR_FASE_flight 15A	FASE_LICOR_V2.csv	figshare	doi:10.6084/m9.figshare.5099983	http://doi.org/10.6084/m9.figshare.5099983	2016-08-11T16:12:35Z/2016-08-11T19:31:50Z
FASE_flight 15B	Gas-Phase Measurements	LICOR_FASE_flight 15B	FASE_LICOR_V2.csv	figshare	doi:10.6084/m9.figshare.5099983	http://doi.org/10.6084/m9.figshare.5099983	2016-08-11T20:35:40Z/2016-08-11T00:18:00Z
FASE_flight 16	Gas-Phase Measurements	LICOR_FASE_flight 16	FASE_LICOR_V2.csv	figshare	doi:10.6084/m9.figshare.5099983	http://doi.org/10.6084/m9.figshare.5099983	2016-08-12T17:37:50Z/2016-08-12T21:02:42Z
